# Supplementary material for: High serological barriers may contribute to restricted Influenza-A-virus transmission between pigs and humans
Source: One Health. 2025 Oct 14;21:101214. doi: 10.1016/j.onehlt.2025.101214 (PMC12555762; doi:10.1016/j.onehlt.2025.101214)
Supplement: Supplementary Table S1 — Summary of information of swine holdings and RT-qPCR results. [file mmc2.csv]

Individual value	Individual value	Individual value	Individual value	Individual value	Individual value	Individual value	Farm-based value	Farm-based value	Farm-based value	Farm-based value	Farm-based value	Farm-based value	Farm-based value
Submission-No.	Date of submission	Farm-No.	Age group	Sample-ID	IAV (M) cq-value	swIAV subtype	Farm swIAV pos	swIAV subtype	Clincial signs	swIAV outbreak in past	Vaccination sows	Vaccination other	Specialisation
1	2021-09-17	1	suckling piglet	1836	neg	0	0	0	1	1	1	0	Farrow-to-Wean
1	2021-09-17	1	suckling piglet	1455	neg	0	0	0	1	1	1	0	Farrow-to-Wean
1	2021-09-17	1	suckling piglet	10434	neg	0	0	0	1	1	1	0	Farrow-to-Wean
1	2021-09-17	1	suckling piglet	2327	neg	0	0	0	1	1	1	0	Farrow-to-Wean
1	2021-09-17	1	suckling piglet	3194	neg	0	0	0	1	1	1	0	Farrow-to-Wean
1	2021-09-17	1	suckling piglet	7461	neg	0	0	0	1	1	1	0	Farrow-to-Wean
1	2021-09-17	1	suckling piglet	2554	neg	0	0	0	1	1	1	0	Farrow-to-Wean
1	2021-09-17	1	suckling piglet	8040	neg	0	0	0	1	1	1	0	Farrow-to-Wean
1	2021-09-17	1	suckling piglet	4909	neg	0	0	0	1	1	1	0	Farrow-to-Wean
1	2021-09-17	1	suckling piglet	5961	neg	0	0	0	1	1	1	0	Farrow-to-Wean
1	2021-09-17	1	Piglet	550	neg	0	0	0	1	1	1	0	Farrow-to-Wean
1	2021-09-17	1	Piglet	6503	neg	0	0	0	1	1	1	0	Farrow-to-Wean
1	2021-09-17	1	Piglet	10905	neg	0	0	0	1	1	1	0	Farrow-to-Wean
1	2021-09-17	1	Piglet	9316	neg	0	0	0	1	1	1	0	Farrow-to-Wean
1	2021-09-17	1	Piglet	4587	neg	0	0	0	1	1	1	0	Farrow-to-Wean
1	2021-09-17	1	Piglet	10379	neg	0	0	0	1	1	1	0	Farrow-to-Wean
1	2021-09-17	1	Piglet	628	neg	0	0	0	1	1	1	0	Farrow-to-Wean
1	2021-09-17	1	Piglet	10599	neg	0	0	0	1	1	1	0	Farrow-to-Wean
1	2021-09-17	1	Piglet	7827	neg	0	0	0	1	1	1	0	Farrow-to-Wean
1	2021-09-17	1	Piglet	5728	neg	0	0	0	1	1	1	0	Farrow-to-Wean
2	2021-09-20	2	suckling piglet	952	neg	0	0	0	0	n.d.	n.d.	n.d.	n.d.
3	2021-10-26	3	Piglet	9311	neg	0	0	0	n.d.	n.d.	n.d.	n.d.	Farrow-to-Wean
3	2021-10-26	3	Piglet	4657	neg	0	0	0	n.d.	n.d.	n.d.	n.d.	Farrow-to-Wean
3	2021-10-26	3	Piglet	742	neg	0	0	0	n.d.	n.d.	n.d.	n.d.	Farrow-to-Wean
3	2021-10-26	3	Piglet	2775	neg	0	0	0	n.d.	n.d.	n.d.	n.d.	Farrow-to-Wean
3	2021-10-26	3	Piglet	7572	neg	0	0	0	n.d.	n.d.	n.d.	n.d.	Farrow-to-Wean
3	2021-10-26	3	Piglet	5590	neg	0	0	0	n.d.	n.d.	n.d.	n.d.	Farrow-to-Wean
3	2021-10-26	3	Piglet	9352	neg	0	0	0	n.d.	n.d.	n.d.	n.d.	Farrow-to-Wean
3	2021-10-26	3	Piglet	8282	neg	0	0	0	n.d.	n.d.	n.d.	n.d.	Farrow-to-Wean
3	2021-10-26	3	Piglet	4136	neg	0	0	0	n.d.	n.d.	n.d.	n.d.	Farrow-to-Wean
3	2021-10-26	3	Piglet	6772	neg	0	0	0	n.d.	n.d.	n.d.	n.d.	Farrow-to-Wean
4	2021-10-28	4	suckling piglet	61	37.44	HxN1	1	H1avN2	0	1	1	0	Farrow-to-Wean
4	2021-10-28	4	suckling piglet	8468	neg	0	1	H1avN2	0	1	1	0	Farrow-to-Wean
4	2021-10-28	4	suckling piglet	6001	neg	0	1	H1avN2	0	1	1	0	Farrow-to-Wean
4	2021-10-28	4	suckling piglet	244	neg	0	1	H1avN2	0	1	1	0	Farrow-to-Wean
4	2021-10-28	4	suckling piglet	10125	neg	0	1	H1avN2	0	1	1	0	Farrow-to-Wean
4	2021-10-28	4	suckling piglet	10726	neg	0	1	H1avN2	0	1	1	0	Farrow-to-Wean
4	2021-10-28	4	suckling piglet	7326	neg	0	1	H1avN2	0	1	1	0	Farrow-to-Wean
4	2021-10-28	4	suckling piglet	8012	neg	0	1	H1avN2	0	1	1	0	Farrow-to-Wean
4	2021-10-28	4	suckling piglet	6667	neg	0	1	H1avN2	0	1	1	0	Farrow-to-Wean
4	2021-10-28	4	suckling piglet	10901	neg	0	1	H1avN2	0	1	1	0	Farrow-to-Wean
4	2021-10-28	4	suckling piglet	4863	neg	0	1	H1avN2	0	1	1	0	Farrow-to-Wean
4	2021-10-28	4	Piglet	10120	neg	0	1	H1avN2	0	1	1	0	Farrow-to-Wean
4	2021-10-28	4	Piglet	4629	31.20	H1avN2	1	H1avN2	0	1	1	0	Farrow-to-Wean
4	2021-10-28	4	Piglet	10721	neg	0	1	H1avN2	0	1	1	0	Farrow-to-Wean
4	2021-10-28	4	Piglet	7961	neg	0	1	H1avN2	0	1	1	0	Farrow-to-Wean
4	2021-10-28	4	Piglet	7242	32.00	H1avN2	1	H1avN2	0	1	1	0	Farrow-to-Wean
4	2021-10-28	4	Piglet	2618	neg	0	1	H1avN2	0	1	1	0	Farrow-to-Wean
4	2021-10-28	4	Piglet	2957	34.73	HxN2	1	H1avN2	0	1	1	0	Farrow-to-Wean
4	2021-10-28	4	Piglet	947	neg	0	1	H1avN2	0	1	1	0	Farrow-to-Wean
4	2021-10-28	4	Piglet	911	neg	0	1	H1avN2	0	1	1	0	Farrow-to-Wean
4	2021-10-28	4	Piglet	4131	33.05	H1avN2	1	H1avN2	0	1	1	0	Farrow-to-Wean
5	2021-11-04	5	Fattening pig	6153	neg	0	0	0	n.d.	1	n.d.	n.d.	Finishing
5	2021-11-04	5	Fattening pig	10211	neg	0	0	0	n.d.	1	n.d.	n.d.	Finishing
5	2021-11-04	5	Fattening pig	2034	neg	0	0	0	n.d.	1	n.d.	n.d.	Finishing
5	2021-11-04	5	Fattening pig	10079	neg	0	0	0	n.d.	1	n.d.	n.d.	Finishing
5	2021-11-04	5	Fattening pig	3044	neg	0	0	0	n.d.	1	n.d.	n.d.	Finishing
5	2021-11-04	5	Fattening pig	156	neg	0	0	0	n.d.	1	n.d.	n.d.	Finishing
5	2021-11-04	5	Fattening pig	3302	neg	0	0	0	n.d.	1	n.d.	n.d.	Finishing
5	2021-11-04	5	Fattening pig	3293	neg	0	0	0	n.d.	1	n.d.	n.d.	Finishing
5	2021-11-04	5	Fattening pig	7991	neg	0	0	0	n.d.	1	n.d.	n.d.	Finishing
5	2021-11-04	5	Fattening pig	6271	neg	0	0	0	n.d.	1	n.d.	n.d.	Finishing
5	2021-11-04	5	Fattening pig	2700	neg	0	0	0	n.d.	1	n.d.	n.d.	Finishing
5	2021-11-04	5	Fattening pig	7687	neg	0	0	0	n.d.	1	n.d.	n.d.	Finishing
5	2021-11-04	5	Fattening pig	9732	neg	0	0	0	n.d.	1	n.d.	n.d.	Finishing
5	2021-11-04	5	Fattening pig	7920	neg	0	0	0	n.d.	1	n.d.	n.d.	Finishing
5	2021-11-04	5	Fattening pig	1510	neg	0	0	0	n.d.	1	n.d.	n.d.	Finishing
5	2021-11-04	5	Fattening pig	368	neg	0	0	0	n.d.	1	n.d.	n.d.	Finishing
5	2021-11-04	5	Fattening pig	4308	neg	0	0	0	n.d.	1	n.d.	n.d.	Finishing
5	2021-11-04	5	Fattening pig	3314	neg	0	0	0	n.d.	1	n.d.	n.d.	Finishing
5	2021-11-04	5	Fattening pig	1554	neg	0	0	0	n.d.	1	n.d.	n.d.	Finishing
5	2021-11-04	5	Fattening pig	3368	neg	0	0	0	n.d.	1	n.d.	n.d.	Finishing
5	2021-11-04	5	Fattening pig	771	neg	0	0	0	n.d.	1	n.d.	n.d.	Finishing
5	2021-11-04	5	Fattening pig	10621	neg	0	0	0	n.d.	1	n.d.	n.d.	Finishing
5	2021-11-04	5	Fattening pig	1479	neg	0	0	0	n.d.	1	n.d.	n.d.	Finishing
5	2021-11-04	5	Fattening pig	2421	neg	0	0	0	n.d.	1	n.d.	n.d.	Finishing
5	2021-11-04	5	Fattening pig	1154	neg	0	0	0	n.d.	1	n.d.	n.d.	Finishing
5	2021-11-04	5	Fattening pig	357	neg	0	0	0	n.d.	1	n.d.	n.d.	Finishing
5	2021-11-04	5	Fattening pig	6504	neg	0	0	0	n.d.	1	n.d.	n.d.	Finishing
5	2021-11-04	5	Fattening pig	6442	neg	0	0	0	n.d.	1	n.d.	n.d.	Finishing
5	2021-11-04	5	Fattening pig	4866	neg	0	0	0	n.d.	1	n.d.	n.d.	Finishing
5	2021-11-04	5	Fattening pig	7291	neg	0	0	0	n.d.	1	n.d.	n.d.	Finishing
5	2021-11-04	5	Fattening pig	5374	neg	0	0	0	n.d.	1	n.d.	n.d.	Finishing
5	2021-11-04	5	Fattening pig	1133	neg	0	0	0	n.d.	1	n.d.	n.d.	Finishing
5	2021-11-04	5	Fattening pig	4335	neg	0	0	0	n.d.	1	n.d.	n.d.	Finishing
5	2021-11-04	5	Fattening pig	18	neg	0	0	0	n.d.	1	n.d.	n.d.	Finishing
5	2021-11-04	5	Fattening pig	5876	neg	0	0	0	n.d.	1	n.d.	n.d.	Finishing
5	2021-11-04	5	Fattening pig	9183	neg	0	0	0	n.d.	1	n.d.	n.d.	Finishing
5	2021-11-04	5	Fattening pig	9	neg	0	0	0	n.d.	1	n.d.	n.d.	Finishing
5	2021-11-04	5	Fattening pig	9592	neg	0	0	0	n.d.	1	n.d.	n.d.	Finishing
5	2021-11-04	5	Fattening pig	2006	neg	0	0	0	n.d.	1	n.d.	n.d.	Finishing
5	2021-11-04	5	Fattening pig	7435	neg	0	0	0	n.d.	1	n.d.	n.d.	Finishing
5	2021-11-04	5	Fattening pig	10905	neg	0	0	0	n.d.	1	n.d.	n.d.	Finishing
5	2021-11-04	5	Fattening pig	7242	neg	0	0	0	n.d.	1	n.d.	n.d.	Finishing
5	2021-11-04	5	Fattening pig	9492	neg	0	0	0	n.d.	1	n.d.	n.d.	Finishing
5	2021-11-04	5	Fattening pig	502	neg	0	0	0	n.d.	1	n.d.	n.d.	Finishing
5	2021-11-04	5	Fattening pig	9213	neg	0	0	0	n.d.	1	n.d.	n.d.	Finishing
5	2021-11-04	5	Fattening pig	9365	neg	0	0	0	n.d.	1	n.d.	n.d.	Finishing
5	2021-11-04	5	Fattening pig	5802	neg	0	0	0	n.d.	1	n.d.	n.d.	Finishing
5	2021-11-04	5	Fattening pig	6830	neg	0	0	0	n.d.	1	n.d.	n.d.	Finishing
5	2021-11-04	5	Fattening pig	3995	neg	0	0	0	n.d.	1	n.d.	n.d.	Finishing
5	2021-11-04	5	Fattening pig	5856	neg	0	0	0	n.d.	1	n.d.	n.d.	Finishing
5	2021-11-04	5	Fattening pig	1220	neg	0	0	0	n.d.	1	n.d.	n.d.	Finishing
5	2021-11-04	5	Fattening pig	7950	neg	0	0	0	n.d.	1	n.d.	n.d.	Finishing
6	2021-11-22	6	Piglet	1391	neg	0	1	H1pdmN1	1	1	0	0	Finishing
6	2021-11-22	6	Piglet	3811	20.18	H1pdmN1	1	H1pdmN1	1	1	0	0	Finishing
6	2021-11-22	6	Piglet	3837	26.78	H1pdmN1	1	H1pdmN1	1	1	0	0	Finishing
6	2021-11-22	6	Piglet	6536	34.48	H1pdmNx	1	H1pdmN1	1	1	0	0	Finishing
6	2021-11-22	6	Piglet	1838	22.69	H1pdmN1	1	H1pdmN1	1	1	0	0	Finishing
7	2021-11-23	7	Piglet	10229	neg	0	0	0	1	1	1	0	Farrow-to-Finish
7	2021-11-23	7	Piglet	1094	neg	0	0	0	1	1	1	0	Farrow-to-Finish
7	2021-11-23	7	Piglet	3956	neg	0	0	0	1	1	1	0	Farrow-to-Finish
7	2021-11-23	7	Piglet	9544	neg	0	0	0	1	1	1	0	Farrow-to-Finish
7	2021-11-23	7	Piglet	5722	neg	0	0	0	1	1	1	0	Farrow-to-Finish
7	2021-11-23	7	Piglet	9294	neg	0	0	0	1	1	1	0	Farrow-to-Finish
7	2021-11-23	7	Piglet	1695	neg	0	0	0	1	1	1	0	Farrow-to-Finish
7	2021-11-23	7	Piglet	8963	neg	0	0	0	1	1	1	0	Farrow-to-Finish
7	2021-11-23	7	Piglet	5485	neg	0	0	0	1	1	1	0	Farrow-to-Finish
7	2021-11-23	7	Piglet	7724	neg	0	0	0	1	1	1	0	Farrow-to-Finish
7	2021-11-23	7	Fattening pig	2521	neg	0	0	0	1	1	1	0	Farrow-to-Finish
7	2021-11-23	7	Fattening pig	2628	neg	0	0	0	1	1	1	0	Farrow-to-Finish
7	2021-11-23	7	Fattening pig	5164	neg	0	0	0	1	1	1	0	Farrow-to-Finish
7	2021-11-23	7	Fattening pig	1477	neg	0	0	0	1	1	1	0	Farrow-to-Finish
7	2021-11-23	7	Fattening pig	9546	neg	0	0	0	1	1	1	0	Farrow-to-Finish
7	2021-11-23	7	Fattening pig	5682	neg	0	0	0	1	1	1	0	Farrow-to-Finish
7	2021-11-23	7	Fattening pig	7414	neg	0	0	0	1	1	1	0	Farrow-to-Finish
7	2021-11-23	7	Fattening pig	989	neg	0	0	0	1	1	1	0	Farrow-to-Finish
7	2021-11-23	7	Fattening pig	976	neg	0	0	0	1	1	1	0	Farrow-to-Finish
7	2021-11-23	7	Fattening pig	3881	neg	0	0	0	1	1	1	0	Farrow-to-Finish
8	2021-11-25	8	Piglet	2123	30.11	H1pdmN1	1	H1pdmN1	1	0	n.d.	n.d.	n.d.
8	2021-11-25	8	Piglet	2818	19.74	H1pdmN1	1	H1pdmN1	1	0	n.d.	n.d.	n.d.
8	2021-11-25	8	Piglet	921	20.50	H1pdmN1	1	H1pdmN1	1	0	n.d.	n.d.	n.d.
8	2021-11-25	8	Piglet	7894	18.63	H1pdmN1	1	H1pdmN1	1	0	n.d.	n.d.	n.d.
8	2021-11-25	8	Piglet	2178	21.31	H1pdmN1	1	H1pdmN1	1	0	n.d.	n.d.	n.d.
8	2021-11-25	8	Piglet	8927	21.44	H1pdmN1	1	H1pdmN1	1	0	n.d.	n.d.	n.d.
8	2021-11-25	8	Piglet	9277	22.17	H1pdmN1	1	H1pdmN1	1	0	n.d.	n.d.	n.d.
8	2021-11-25	8	Piglet	7331	neg	0	1	H1pdmN1	1	0	n.d.	n.d.	n.d.
8	2021-11-25	8	Piglet	6657	19.33	H1pdmN1	1	H1pdmN1	1	0	n.d.	n.d.	n.d.
9	2021-11-25	9	suckling piglet	1179	22.24	H1pdmNx	1	H1pdmNx	1	1	1	0	Farrow-to-Finish
9	2021-11-25	9	suckling piglet	3028	neg	0	1	H1pdmNx	1	1	1	0	Farrow-to-Finish
9	2021-11-25	9	suckling piglet	5878	31.81	HxNx	1	H1pdmNx	1	1	1	0	Farrow-to-Finish
9	2021-11-25	9	suckling piglet	6794	39.45	HxNx	1	H1pdmNx	1	1	1	0	Farrow-to-Finish
9	2021-11-25	9	suckling piglet	6513	27.58	H1pdmNx	1	H1pdmNx	1	1	1	0	Farrow-to-Finish
10	2021-11-25	10	suckling piglet	4750	31.66	H1pdmN1	1	H1pdmN1	1	0	1	0	Farrow-to-Finish
10	2021-11-25	10	suckling piglet	9064	30.85	H1pdmN1	1	H1pdmN1	1	0	1	0	Farrow-to-Finish
10	2021-11-25	10	suckling piglet	8532	30.25	H1pdmN1	1	H1pdmN1	1	0	1	0	Farrow-to-Finish
10	2021-11-25	10	suckling piglet	6616	neg	0	1	H1pdmN1	1	0	1	0	Farrow-to-Finish
10	2021-11-25	10	suckling piglet	448	28.37	H1pdmN1	1	H1pdmN1	1	0	1	0	Farrow-to-Finish
11	2021-11-30	11	Piglet	8508	34.95	HxNx	1	HxNx	1	0	1	0	Farrow-to-Finish
11	2021-11-30	11	Piglet	8932	35.19	HxNx	1	HxNx	1	0	1	0	Farrow-to-Finish
11	2021-11-30	11	Piglet	5024	neg	0	1	HxNx	1	0	1	0	Farrow-to-Finish
11	2021-11-30	11	Piglet	744	37.75	HxNx	1	HxNx	1	0	1	0	Farrow-to-Finish
11	2021-11-30	11	Piglet	9407	neg	0	1	HxNx	1	0	1	0	Farrow-to-Finish
11	2021-11-30	11	Piglet	4563	neg	0	1	HxNx	1	0	1	0	Farrow-to-Finish
11	2021-11-30	11	Piglet	10429	35.54	HxNx	1	HxNx	1	0	1	0	Farrow-to-Finish
11	2021-11-30	11	Piglet	8600	36.28	HxNx	1	HxNx	1	0	1	0	Farrow-to-Finish
11	2021-11-30	11	Piglet	5121	36.30	HxNx	1	HxNx	1	0	1	0	Farrow-to-Finish
11	2021-11-30	11	Piglet	7904	34.80	HxNx	1	HxNx	1	0	1	0	Farrow-to-Finish
11	2021-11-30	11	Piglet	10017	neg	0	1	HxNx	1	0	1	0	Farrow-to-Finish
11	2021-11-30	11	Piglet	131	34.74	HxNx	1	HxNx	1	0	1	0	Farrow-to-Finish
11	2021-11-30	11	Piglet	5408	neg	0	1	HxNx	1	0	1	0	Farrow-to-Finish
11	2021-11-30	11	Fattening pig	2037	neg	0	1	HxNx	1	0	1	0	Farrow-to-Finish
11	2021-11-30	11	Fattening pig	8925	neg	0	1	HxNx	1	0	1	0	Farrow-to-Finish
11	2021-11-30	11	Fattening pig	432	35.29	HxNx	1	HxNx	1	0	1	0	Farrow-to-Finish
11	2021-11-30	11	Fattening pig	446	neg	0	1	HxNx	1	0	1	0	Farrow-to-Finish
11	2021-11-30	11	Fattening pig	8522	neg	0	1	HxNx	1	0	1	0	Farrow-to-Finish
11	2021-11-30	11	Fattening pig	7962	33.41	neg	1	HxNx	1	0	1	0	Farrow-to-Finish
11	2021-11-30	11	Fattening pig	10539	neg	HxNx	1	HxNx	1	0	1	0	Farrow-to-Finish
11	2021-11-30	11	Fattening pig	8065	neg	0	1	HxNx	1	0	1	0	Farrow-to-Finish
11	2021-11-30	11	Fattening pig	340	neg	0	1	HxNx	1	0	1	0	Farrow-to-Finish
11	2021-11-30	11	Fattening pig	8833	neg	0	1	HxNx	1	0	1	0	Farrow-to-Finish
12	2021-12-02	12	Fattening pig	9186	35.68	HxNx	1	H1avN2	1	1	n.d.	0	Finishing
12	2021-12-02	12	Fattening pig	2825	neg	0	1	H1avN2	1	1	n.d.	0	Finishing
12	2021-12-02	12	Fattening pig	8242	neg	0	1	H1avN2	1	1	n.d.	0	Finishing
12	2021-12-02	12	Fattening pig	8075	neg	0	1	H1avN2	1	1	n.d.	0	Finishing
12	2021-12-02	12	Fattening pig	2284	34.35	HxNx	1	H1avN2	1	1	n.d.	0	Finishing
12	2021-12-02	12	Fattening pig	3859	neg	0	1	H1avN2	1	1	n.d.	0	Finishing
12	2021-12-02	12	Fattening pig	373	31.53	H1avN2	1	H1avN2	1	1	n.d.	0	Finishing
12	2021-12-02	12	Fattening pig	4636	neg	0	1	H1avN2	1	1	n.d.	0	Finishing
12	2021-12-02	12	Fattening pig	4352	neg	0	1	H1avN2	1	1	n.d.	0	Finishing
12	2021-12-02	12	Fattening pig	7791	neg	0	1	H1avN2	1	1	n.d.	0	Finishing
12	2021-12-02	12	Fattening pig	133	neg	0	1	H1avN2	1	1	n.d.	0	Finishing
12	2021-12-02	12	Fattening pig	1196	neg	0	1	H1avN2	1	1	n.d.	0	Finishing
12	2021-12-02	12	Fattening pig	3735	neg	0	1	H1avN2	1	1	n.d.	0	Finishing
12	2021-12-02	12	Fattening pig	3006	35.76	HxNx	1	H1avN2	1	1	n.d.	0	Finishing
12	2021-12-02	12	Fattening pig	5297	neg	0	1	H1avN2	1	1	n.d.	0	Finishing
12	2021-12-02	12	Fattening pig	6340	34.43	HxNx	1	H1avN2	1	1	n.d.	0	Finishing
12	2021-12-02	12	Fattening pig	2765	neg	0	1	H1avN2	1	1	n.d.	0	Finishing
12	2021-12-02	12	Fattening pig	7644	neg	0	1	H1avN2	1	1	n.d.	0	Finishing
12	2021-12-02	12	Fattening pig	7595	neg	0	1	H1avN2	1	1	n.d.	0	Finishing
12	2021-12-02	12	Fattening pig	5302	neg	0	1	H1avN2	1	1	n.d.	0	Finishing
13	2021-12-03	13	Piglet	1160	neg	0	1	H1avN1	1	0	1	0	Farrow-to-Finish
13	2021-12-03	13	Piglet	7521	32.22	H1avN1	1	H1avN1	1	0	1	0	Farrow-to-Finish
13	2021-12-03	13	Piglet	9222	neg	0	1	H1avN1	1	0	1	0	Farrow-to-Finish
13	2021-12-03	13	Piglet	7757	neg	0	1	H1avN1	1	0	1	0	Farrow-to-Finish
13	2021-12-03	13	Piglet	9844	neg	0	1	H1avN1	1	0	1	0	Farrow-to-Finish
14	2021-12-29	14	suckling piglet	8830	neg	0	0	0	1	1	0	0	Farrow-to-Finish
14	2021-12-29	14	suckling piglet	2169	neg	0	0	0	1	1	0	0	Farrow-to-Finish
14	2021-12-29	14	suckling piglet	4340	neg	0	0	0	1	1	0	0	Farrow-to-Finish
14	2021-12-29	14	suckling piglet	5343	neg	0	0	0	1	1	0	0	Farrow-to-Finish
14	2021-12-29	14	suckling piglet	2525	neg	0	0	0	1	1	0	0	Farrow-to-Finish
14	2021-12-29	14	suckling piglet	8053	neg	0	0	0	1	1	0	0	Farrow-to-Finish
14	2021-12-29	14	suckling piglet	245	neg	0	0	0	1	1	0	0	Farrow-to-Finish
14	2021-12-29	14	suckling piglet	7523	neg	0	0	0	1	1	0	0	Farrow-to-Finish
15	2022-01-03	15	Piglet	4379	neg	0	1	HxNx	1	1	1	0	Farrow-to-Finish
15	2022-01-03	15	Piglet	4947	neg	0	1	HxNx	1	1	1	0	Farrow-to-Finish
15	2022-01-03	15	Piglet	5589	neg	0	1	HxNx	1	1	1	0	Farrow-to-Finish
15	2022-01-03	15	Piglet	2027	neg	0	1	HxNx	1	1	1	0	Farrow-to-Finish
15	2022-01-03	15	Piglet	4843	neg	0	1	HxNx	1	1	1	0	Farrow-to-Finish
15	2022-01-03	15	Fattening pig	7930	neg	0	1	HxNx	1	1	1	0	Farrow-to-Finish
15	2022-01-03	15	Fattening pig	2106	35.16	HxNx	1	HxNx	1	1	1	0	Farrow-to-Finish
15	2022-01-03	15	Fattening pig	10165	neg	0	1	HxNx	1	1	1	0	Farrow-to-Finish
15	2022-01-03	15	Fattening pig	5510	35.27	HxNx	1	HxNx	1	1	1	0	Farrow-to-Finish
15	2022-01-03	15	Fattening pig	2386	neg	0	1	HxNx	1	1	1	0	Farrow-to-Finish
15	2022-01-03	15	Sow	4403	neg	0	1	HxNx	1	1	1	0	Farrow-to-Finish
15	2022-01-03	15	Sow	9385	neg	0	1	HxNx	1	1	1	0	Farrow-to-Finish
15	2022-01-03	15	Sow	2891	neg	0	1	HxNx	1	1	1	0	Farrow-to-Finish
15	2022-01-03	15	Sow	4450	neg	0	1	HxNx	1	1	1	0	Farrow-to-Finish
16	2021-12-14	4	suckling piglet	9817	neg	0	0	0	0	1	1	0	Farrow-to-Wean
16	2021-12-14	4	suckling piglet	6583	neg	0	0	0	0	1	1	0	Farrow-to-Wean
16	2021-12-14	4	suckling piglet	6636	neg	0	0	0	0	1	1	0	Farrow-to-Wean
16	2021-12-14	4	suckling piglet	937	neg	0	0	0	0	1	1	0	Farrow-to-Wean
16	2021-12-14	4	suckling piglet	4966	neg	0	0	0	0	1	1	0	Farrow-to-Wean
16	2021-12-14	4	suckling piglet	10060	neg	0	0	0	0	1	1	0	Farrow-to-Wean
16	2021-12-14	4	suckling piglet	6238	neg	0	0	0	0	1	1	0	Farrow-to-Wean
16	2021-12-14	4	suckling piglet	3121	neg	0	0	0	0	1	1	0	Farrow-to-Wean
16	2021-12-14	4	suckling piglet	4769	neg	0	0	0	0	1	1	0	Farrow-to-Wean
16	2021-12-14	4	suckling piglet	837	neg	0	0	0	0	1	1	0	Farrow-to-Wean
16	2021-12-14	4	Piglet	9540	neg	0	0	0	0	1	1	0	Farrow-to-Wean
16	2021-12-14	4	Piglet	1833	neg	0	0	0	0	1	1	0	Farrow-to-Wean
16	2021-12-14	4	Piglet	8242	neg	0	0	0	0	1	1	0	Farrow-to-Wean
16	2021-12-14	4	Piglet	10461	neg	0	0	0	0	1	1	0	Farrow-to-Wean
16	2021-12-14	4	Piglet	10222	neg	0	0	0	0	1	1	0	Farrow-to-Wean
16	2021-12-14	4	Piglet	2808	neg	0	0	0	0	1	1	0	Farrow-to-Wean
16	2021-12-14	4	Piglet	6377	neg	0	0	0	0	1	1	0	Farrow-to-Wean
16	2021-12-14	4	Piglet	5656	neg	0	0	0	0	1	1	0	Farrow-to-Wean
16	2021-12-14	4	Piglet	8168	neg	0	0	0	0	1	1	0	Farrow-to-Wean
16	2021-12-14	4	Piglet	7615	neg	0	0	0	0	1	1	0	Farrow-to-Wean
17	2021-12-14	16	Sow	460	neg	0	1	H1pdmN1	1	1	1	0	Farrow-to-Finish
17	2021-12-14	16	Sow	3815	neg	0	1	H1pdmN1	1	1	1	0	Farrow-to-Finish
17	2021-12-14	16	Sow	4376	neg	0	1	H1pdmN1	1	1	1	0	Farrow-to-Finish
17	2021-12-14	16	Sow	7256	neg	0	1	H1pdmN1	1	1	1	0	Farrow-to-Finish
17	2021-12-14	16	Sow	1183	neg	0	1	H1pdmN1	1	1	1	0	Farrow-to-Finish
17	2021-12-14	16	suckling piglet	6898	neg	0	1	H1pdmN1	1	1	1	0	Farrow-to-Finish
17	2021-12-14	16	suckling piglet	9704	neg	0	1	H1pdmN1	1	1	1	0	Farrow-to-Finish
17	2021-12-14	16	suckling piglet	6772	neg	0	1	H1pdmN1	1	1	1	0	Farrow-to-Finish
17	2021-12-14	16	suckling piglet	2249	neg	0	1	H1pdmN1	1	1	1	0	Farrow-to-Finish
17	2021-12-14	16	suckling piglet	6264	neg	0	1	H1pdmN1	1	1	1	0	Farrow-to-Finish
17	2021-12-14	16	suckling piglet	2867	neg	0	1	H1pdmN1	1	1	1	0	Farrow-to-Finish
17	2021-12-14	16	suckling piglet	1896	neg	0	1	H1pdmN1	1	1	1	0	Farrow-to-Finish
17	2021-12-14	16	suckling piglet	3141	neg	0	1	H1pdmN1	1	1	1	0	Farrow-to-Finish
17	2021-12-14	16	suckling piglet	8108	neg	0	1	H1pdmN1	1	1	1	0	Farrow-to-Finish
17	2021-12-14	16	suckling piglet	7967	23.44	H1pdmN1	1	H1pdmN1	1	1	1	0	Farrow-to-Finish
17	2021-12-14	16	Piglet	709	18.88	H1pdmN1	1	H1pdmN1	1	1	1	0	Farrow-to-Finish
17	2021-12-14	16	Piglet	3639	neg	0	1	H1pdmN1	1	1	1	0	Farrow-to-Finish
17	2021-12-14	16	Piglet	9733	neg	0	1	H1pdmN1	1	1	1	0	Farrow-to-Finish
18	2021-12-17	17	suckling piglet	4505	23.61	H1avN2	1	H1avN2	1	1	1	0	Farrow-to-Finish
18	2021-12-17	17	suckling piglet	4568	37.30	HxNx	1	H1avN2	1	1	1	0	Farrow-to-Finish
18	2021-12-17	17	suckling piglet	8677	22.36	H1avN2	1	H1avN2	1	1	1	0	Farrow-to-Finish
18	2021-12-17	17	suckling piglet	2832	23.56	H1avN2	1	H1avN2	1	1	1	0	Farrow-to-Finish
18	2021-12-17	17	suckling piglet	10623	23.33	H1avN2	1	H1avN2	1	1	1	0	Farrow-to-Finish
19	2021-12-21	18	Fattening pig	6244	neg	0	0	0	1	0	0	0	Wean-to-Finish
19	2021-12-21	18	Fattening pig	7967	neg	0	0	0	1	0	0	0	Wean-to-Finish
19	2021-12-21	18	Fattening pig	7984	neg	0	0	0	1	0	0	0	Wean-to-Finish
19	2021-12-21	18	Fattening pig	1900	neg	0	0	0	1	0	0	0	Wean-to-Finish
19	2021-12-21	18	Fattening pig	4536	neg	0	0	0	1	0	0	0	Wean-to-Finish
19	2021-12-21	18	Fattening pig	9832	neg	0	0	0	1	0	0	0	Wean-to-Finish
19	2021-12-21	18	Fattening pig	3564	neg	0	0	0	1	0	0	0	Wean-to-Finish
19	2021-12-21	18	Fattening pig	10209	neg	0	0	0	1	0	0	0	Wean-to-Finish
19	2021-12-21	18	Fattening pig	1748	neg	0	0	0	1	0	0	0	Wean-to-Finish
19	2021-12-21	18	Fattening pig	8523	neg	0	0	0	1	0	0	0	Wean-to-Finish
19	2021-12-21	18	Fattening pig	1135	neg	0	0	0	1	0	0	0	Wean-to-Finish
19	2021-12-21	18	Fattening pig	2352	neg	0	0	0	1	0	0	0	Wean-to-Finish
19	2021-12-21	18	Fattening pig	545	neg	0	0	0	1	0	0	0	Wean-to-Finish
19	2021-12-21	18	Fattening pig	7635	neg	0	0	0	1	0	0	0	Wean-to-Finish
19	2021-12-21	18	Fattening pig	1278	neg	0	0	0	1	0	0	0	Wean-to-Finish
19	2021-12-21	18	Fattening pig	5553	neg	0	0	0	1	0	0	0	Wean-to-Finish
19	2021-12-21	18	Fattening pig	9809	neg	0	0	0	1	0	0	0	Wean-to-Finish
19	2021-12-21	18	Fattening pig	10968	neg	0	0	0	1	0	0	0	Wean-to-Finish
19	2021-12-21	18	Fattening pig	5898	neg	0	0	0	1	0	0	0	Wean-to-Finish
19	2021-12-21	18	Fattening pig	1364	neg	0	0	0	1	0	0	0	Wean-to-Finish
20	2021-12-27	19	Piglet	8347	neg	0	1	H1av/H1hu N1/N2	1	1	1	0	Farrow-to-Wean
20	2021-12-27	19	Piglet	1244	neg	0	1	H1av/H1hu N1/N2	1	1	1	0	Farrow-to-Wean
20	2021-12-27	19	Piglet	1260	neg	0	1	H1av/H1hu N1/N2	1	1	1	0	Farrow-to-Wean
20	2021-12-27	19	Piglet	4819	neg	0	1	H1av/H1hu N1/N2	1	1	1	0	Farrow-to-Wean
20	2021-12-27	19	Piglet	3140	32.43	H1avN1	1	H1av/H1hu N1/N2	1	1	1	0	Farrow-to-Wean
20	2021-12-27	19	Piglet	9839	39.52	0	1	H1av/H1hu N1/N2	1	1	1	0	Farrow-to-Wean
20	2021-12-27	19	Piglet	8100	36.62	0	1	H1av/H1hu N1/N2	1	1	1	0	Farrow-to-Wean
20	2021-12-27	19	Piglet	101	31.16	H1avN1	1	H1av/H1hu N1/N2	1	1	1	0	Farrow-to-Wean
20	2021-12-27	19	Piglet	509	32.30	H1avN1	1	H1av/H1hu N1/N2	1	1	1	0	Farrow-to-Wean
20	2021-12-27	19	Piglet	378	39.76	0	1	H1av/H1hu N1/N2	1	1	1	0	Farrow-to-Wean
20	2021-12-27	19	Piglet	4707	38.71	0	1	H1av/H1hu N1/N2	1	1	1	0	Farrow-to-Wean
20	2021-12-27	19	Piglet	6807	24.35	H1huN2	1	H1av/H1hu N1/N2	1	1	1	0	Farrow-to-Wean
20	2021-12-27	19	Piglet	3746	26.57	H1av/H1hu N1/N2	1	H1av/H1hu N1/N2	1	1	1	0	Farrow-to-Wean
20	2021-12-27	19	Piglet	10501	37.43	0	1	H1av/H1hu N1/N2	1	1	1	0	Farrow-to-Wean
20	2021-12-27	19	Piglet	6609	23.29	H1av/H1hu N1/N2	1	H1av/H1hu N1/N2	1	1	1	0	Farrow-to-Wean
20	2021-12-27	19	Piglet	8511	34.14	0	1	H1av/H1hu N1/N2	1	1	1	0	Farrow-to-Wean
20	2021-12-27	19	Piglet	3357	neg	0	1	H1av/H1hu N1/N2	1	1	1	0	Farrow-to-Wean
20	2021-12-27	19	Piglet	6637	neg	0	1	H1av/H1hu N1/N2	1	1	1	0	Farrow-to-Wean
20	2021-12-27	19	Piglet	9935	neg	0	1	H1av/H1hu N1/N2	1	1	1	0	Farrow-to-Wean
20	2021-12-27	19	Piglet	2426	26.79	H1huN2	1	H1av/H1hu N1/N2	1	1	1	0	Farrow-to-Wean
21	2022-01-24	20	Piglet	2110	neg	0	1	HxNx	1	0	0	0	Farrow-to-Finish
21	2022-01-24	20	Piglet	6633	neg	0	1	HxNx	1	0	0	0	Farrow-to-Finish
21	2022-01-24	20	Piglet	6718	neg	0	1	HxNx	1	0	0	0	Farrow-to-Finish
21	2022-01-24	20	Piglet	8503	neg	0	1	HxNx	1	0	0	0	Farrow-to-Finish
21	2022-01-24	20	Piglet	4436	37.02	HxNx	1	HxNx	1	0	0	0	Farrow-to-Finish
22	2022-02-07	21	Piglet	8812	neg	0	1	HxNx	1	0	1	0	Farrow-to-Wean
22	2022-02-07	21	Piglet	3786	neg	0	1	HxNx	1	0	1	0	Farrow-to-Wean
22	2022-02-07	21	Piglet	5433	neg	0	1	HxNx	1	0	1	0	Farrow-to-Wean
22	2022-02-07	21	Piglet	7242	38.27	HxNx	1	HxNx	1	0	1	0	Farrow-to-Wean
22	2022-02-07	21	Piglet	3356	neg	0	1	HxNx	1	0	1	0	Farrow-to-Wean
22	2022-02-07	21	Sow	379	neg	0	1	HxNx	1	0	1	0	Farrow-to-Wean
22	2022-02-07	21	Sow	1603	neg	0	1	HxNx	1	0	1	0	Farrow-to-Wean
22	2022-02-07	21	Sow	775	37.4	HxNx	1	HxNx	1	0	1	0	Farrow-to-Wean
22	2022-02-07	21	Sow	10199	neg	0	1	HxNx	1	0	1	0	Farrow-to-Wean
22	2022-02-07	21	Sow	2719	neg	0	1	HxNx	1	0	1	0	Farrow-to-Wean
22	2022-02-07	21	Sow	7525	neg	0	1	HxNx	1	0	1	0	Farrow-to-Wean
22	2022-02-07	21	Sow	2865	neg	0	1	HxNx	1	0	1	0	Farrow-to-Wean
22	2022-02-07	21	Sow	5838	neg	0	1	HxNx	1	0	1	0	Farrow-to-Wean
22	2022-02-07	21	Sow	4205	neg	0	1	HxNx	1	0	1	0	Farrow-to-Wean
22	2022-02-07	21	Sow	4684	neg	0	1	HxNx	1	0	1	0	Farrow-to-Wean
23	2022-02-14	4	Piglet	5815	neg	0	1	HxNx	0	1	1	0	Farrow-to-Wean
23	2022-02-14	4	Piglet	7985	neg	0	1	HxNx	0	1	1	0	Farrow-to-Wean
23	2022-02-14	4	Piglet	2267	neg	0	1	HxNx	0	1	1	0	Farrow-to-Wean
23	2022-02-14	4	Piglet	2410	38.34	HxNx	1	HxNx	0	1	1	0	Farrow-to-Wean
23	2022-02-14	4	Piglet	957	neg	0	1	HxNx	0	1	1	0	Farrow-to-Wean
23	2022-02-14	4	Piglet	5499	neg	0	1	HxNx	0	1	1	0	Farrow-to-Wean
23	2022-02-14	4	Piglet	2859	neg	0	1	HxNx	0	1	1	0	Farrow-to-Wean
23	2022-02-14	4	Piglet	1751	36.76	HxNx	1	HxNx	0	1	1	0	Farrow-to-Wean
23	2022-02-14	4	Piglet	6834	neg	0	1	HxNx	0	1	1	0	Farrow-to-Wean
23	2022-02-14	4	Piglet	3252	neg	0	1	HxNx	0	1	1	0	Farrow-to-Wean
23	2022-02-14	4	Piglet	1730	35.50	HxNx	1	HxNx	0	1	1	0	Farrow-to-Wean
23	2022-02-14	4	Piglet	10141	neg	0	1	HxNx	0	1	1	0	Farrow-to-Wean
23	2022-02-14	4	Piglet	5829	neg	0	1	HxNx	0	1	1	0	Farrow-to-Wean
23	2022-02-14	4	Piglet	3541	neg	0	1	HxNx	0	1	1	0	Farrow-to-Wean
23	2022-02-14	4	Piglet	2777	neg	0	1	HxNx	0	1	1	0	Farrow-to-Wean
23	2022-02-14	4	Piglet	5599	neg	0	1	HxNx	0	1	1	0	Farrow-to-Wean
23	2022-02-14	4	Piglet	1421	neg	0	1	HxNx	0	1	1	0	Farrow-to-Wean
23	2022-02-14	4	Piglet	1244	neg	0	1	HxNx	0	1	1	0	Farrow-to-Wean
23	2022-02-14	4	Piglet	3270	36.58	HxNx	1	HxNx	0	1	1	0	Farrow-to-Wean
23	2022-02-14	4	Piglet	9222	neg	0	1	HxNx	0	1	1	0	Farrow-to-Wean
24	2022-03-07	22	Piglet	8559	20.28	H1avN2	1	H1avN2	1	1	1	0	Wean-to-Finish
24	2022-03-07	22	Piglet	3602	22.77	H1avN2	1	H1avN2	1	1	1	0	Wean-to-Finish
24	2022-03-07	22	Piglet	4052	26.08	H1avN2	1	H1avN2	1	1	1	0	Wean-to-Finish
24	2022-03-07	22	Piglet	828	23.42	H1avN2	1	H1avN2	1	1	1	0	Wean-to-Finish
24	2022-03-07	22	Piglet	1348	25.09	H1avN2	1	H1avN2	1	1	1	0	Wean-to-Finish
24	2022-03-07	22	Piglet	6295	30.03	H1avN2	1	H1avN2	1	1	1	0	Wean-to-Finish
24	2022-03-07	22	Piglet	10476	22.47	H1avN2	1	H1avN2	1	1	1	0	Wean-to-Finish
24	2022-03-07	22	Piglet	8726	23.92	H1avN2	1	H1avN2	1	1	1	0	Wean-to-Finish
24	2022-03-07	22	Piglet	4920	25.05	H1avN2	1	H1avN2	1	1	1	0	Wean-to-Finish
25	2022-03-21	23	Piglet	6749	neg	0	1	HxNx	1	0	1	0	Farrow-to-Finish
25	2022-03-21	23	Piglet	4440	neg	0	1	HxNx	1	0	1	0	Farrow-to-Finish
25	2022-03-21	23	Piglet	2627	35.66	HxNx	1	HxNx	1	0	1	0	Farrow-to-Finish
25	2022-03-21	23	Piglet	1247	neg	0	1	HxNx	1	0	1	0	Farrow-to-Finish
25	2022-03-21	23	Piglet	552	neg	0	1	HxNx	1	0	1	0	Farrow-to-Finish
26	2022-03-25	24	Sow	2648	neg	0	0	0	1	1	1	0	Farrow-to-Finish
26	2022-03-25	24	Sow	7943	neg	0	0	0	1	1	1	0	Farrow-to-Finish
26	2022-03-25	24	Sow	4536	neg	0	0	0	1	1	1	0	Farrow-to-Finish
26	2022-03-25	24	Sow	10704	neg	0	0	0	1	1	1	0	Farrow-to-Finish
26	2022-03-25	24	Sow	2573	neg	0	0	0	1	1	1	0	Farrow-to-Finish
27	2022-04-04	25	Sow	1301	neg	0	0	0	1	1	1	0	Farrow-to-Wean
27	2022-04-04	25	Sow	173	neg	0	0	0	1	1	1	0	Farrow-to-Wean
27	2022-04-04	25	Sow	5129	neg	0	0	0	1	1	1	0	Farrow-to-Wean
27	2022-04-04	25	Sow	1881	neg	0	0	0	1	1	1	0	Farrow-to-Wean
27	2022-04-04	25	Sow	5115	neg	0	0	0	1	1	1	0	Farrow-to-Wean
27	2022-04-04	25	Sow	6693	neg	0	0	0	1	1	1	0	Farrow-to-Wean
27	2022-04-04	25	Sow	9704	neg	0	0	0	1	1	1	0	Farrow-to-Wean
27	2022-04-04	25	Sow	4355	neg	0	0	0	1	1	1	0	Farrow-to-Wean
27	2022-04-04	25	Sow	1437	neg	0	0	0	1	1	1	0	Farrow-to-Wean
27	2022-04-04	25	Sow	9474	neg	0	0	0	1	1	1	0	Farrow-to-Wean
27	2022-04-04	25	Sow	4383	neg	0	0	0	1	1	1	0	Farrow-to-Wean
28	2022-04-04	26	Sow	5836	neg	0	1	H1avN2	1	1	1	0	Farrow-to-Wean
28	2022-04-04	26	Sow	10576	neg	0	1	H1avN2	1	1	1	0	Farrow-to-Wean
28	2022-04-04	26	Sow	2252	neg	0	1	H1avN2	1	1	1	0	Farrow-to-Wean
28	2022-04-04	26	Sow	2300	neg	0	1	H1avN2	1	1	1	0	Farrow-to-Wean
28	2022-04-04	26	Sow	8004	29,4	H1avN2	1	H1avN2	1	1	1	0	Farrow-to-Wean
28	2022-04-04	26	Sow	1614	24,5	H1avN2	1	H1avN2	1	1	1	0	Farrow-to-Wean
28	2022-04-04	26	Sow	9995	neg	0	1	H1avN2	1	1	1	0	Farrow-to-Wean
28	2022-04-04	26	Sow	10489	neg	0	1	H1avN2	1	1	1	0	Farrow-to-Wean
28	2022-04-04	26	Sow	7348	21,8	H1avN2	1	H1avN2	1	1	1	0	Farrow-to-Wean
28	2022-04-04	26	Sow	449	neg	0	1	H1avN2	1	1	1	0	Farrow-to-Wean
29	2022-08-09	27	Sow	305	neg	0	0	0	n.d.	1	1	0	Farrow-to-Wean
29	2022-08-09	27	Sow	7198	neg	0	0	0	n.d.	1	1	0	Farrow-to-Wean
29	2022-08-09	27	Sow	9099	neg	0	0	0	n.d.	1	1	0	Farrow-to-Wean
29	2022-08-09	27	Sow	8462	neg	0	0	0	n.d.	1	1	0	Farrow-to-Wean
29	2022-08-09	27	Sow	8522	neg	0	0	0	n.d.	1	1	0	Farrow-to-Wean
29	2022-08-09	27	Sow	4140	neg	0	0	0	n.d.	1	1	0	Farrow-to-Wean
29	2022-08-09	27	Sow	1887	neg	0	0	0	n.d.	1	1	0	Farrow-to-Wean
29	2022-08-09	27	Sow	190	neg	0	0	0	n.d.	1	1	0	Farrow-to-Wean
29	2022-08-09	27	Sow	2997	neg	0	0	0	n.d.	1	1	0	Farrow-to-Wean
29	2022-08-09	27	Sow	10606	neg	0	0	0	n.d.	1	1	0	Farrow-to-Wean
29	2022-08-09	27	Piglet	4837	neg	0	0	0	n.d.	1	1	0	Farrow-to-Wean
29	2022-08-09	27	Piglet	3500	neg	0	0	0	n.d.	1	1	0	Farrow-to-Wean
29	2022-08-09	27	Piglet	2070	neg	0	0	0	n.d.	1	1	0	Farrow-to-Wean
29	2022-08-09	27	Piglet	6643	neg	0	0	0	n.d.	1	1	0	Farrow-to-Wean
29	2022-08-09	27	Piglet	4747	neg	0	0	0	n.d.	1	1	0	Farrow-to-Wean
29	2022-08-09	27	Piglet	4448	neg	0	0	0	n.d.	1	1	0	Farrow-to-Wean
29	2022-08-09	27	Piglet	4090	neg	0	0	0	n.d.	1	1	0	Farrow-to-Wean
29	2022-08-09	27	Piglet	9271	neg	0	0	0	n.d.	1	1	0	Farrow-to-Wean
29	2022-08-09	27	Piglet	837	neg	0	0	0	n.d.	1	1	0	Farrow-to-Wean
29	2022-08-09	27	Piglet	1798	neg	0	0	0	n.d.	1	1	0	Farrow-to-Wean
29	2022-08-09	27	Piglet	7870	neg	0	0	0	n.d.	1	1	0	Farrow-to-Wean
29	2022-08-09	27	Piglet	7222	neg	0	0	0	n.d.	1	1	0	Farrow-to-Wean
29	2022-08-09	27	Piglet	8317	neg	0	0	0	n.d.	1	1	0	Farrow-to-Wean
29	2022-08-09	27	Piglet	8766	neg	0	0	0	n.d.	1	1	0	Farrow-to-Wean
29	2022-08-09	27	Piglet	10989	neg	0	0	0	n.d.	1	1	0	Farrow-to-Wean
29	2022-08-09	27	Piglet	3205	neg	0	0	0	n.d.	1	1	0	Farrow-to-Wean
29	2022-08-09	27	Piglet	695	neg	0	0	0	n.d.	1	1	0	Farrow-to-Wean
29	2022-08-09	27	Piglet	9601	neg	0	0	0	n.d.	1	1	0	Farrow-to-Wean
29	2022-08-09	27	Piglet	6026	neg	0	0	0	n.d.	1	1	0	Farrow-to-Wean
29	2022-08-09	27	Piglet	10352	neg	0	0	0	n.d.	1	1	0	Farrow-to-Wean
29	2022-08-09	27	Piglet	5167	neg	0	0	0	n.d.	1	1	0	Farrow-to-Wean
29	2022-08-09	27	Piglet	3752	neg	0	0	0	n.d.	1	1	0	Farrow-to-Wean
29	2022-08-09	27	Piglet	8339	neg	0	0	0	n.d.	1	1	0	Farrow-to-Wean
29	2022-08-09	27	Piglet	5811	neg	0	0	0	n.d.	1	1	0	Farrow-to-Wean
29	2022-08-09	27	Piglet	7613	neg	0	0	0	n.d.	1	1	0	Farrow-to-Wean
29	2022-08-09	27	Piglet	8393	neg	0	0	0	n.d.	1	1	0	Farrow-to-Wean
29	2022-08-09	27	Piglet	4783	neg	0	0	0	n.d.	1	1	0	Farrow-to-Wean
29	2022-08-09	27	Piglet	3213	neg	0	0	0	n.d.	1	1	0	Farrow-to-Wean
29	2022-08-09	27	Piglet	3478	neg	0	0	0	n.d.	1	1	0	Farrow-to-Wean
29	2022-08-09	27	Piglet	7150	neg	0	0	0	n.d.	1	1	0	Farrow-to-Wean
29	2022-08-09	27	Sow	3582	neg	0	0	0	n.d.	1	1	0	Farrow-to-Wean
29	2022-08-09	27	Sow	2432	neg	0	0	0	n.d.	1	1	0	Farrow-to-Wean
29	2022-08-09	27	Sow	3647	neg	0	0	0	n.d.	1	1	0	Farrow-to-Wean
29	2022-08-09	27	Sow	784	neg	0	0	0	n.d.	1	1	0	Farrow-to-Wean
29	2022-08-09	27	Sow	6662	neg	0	0	0	n.d.	1	1	0	Farrow-to-Wean
29	2022-08-09	27	Sow	8169	neg	0	0	0	n.d.	1	1	0	Farrow-to-Wean
29	2022-08-09	27	Sow	447	neg	0	0	0	n.d.	1	1	0	Farrow-to-Wean
29	2022-08-09	27	Sow	8622	neg	0	0	0	n.d.	1	1	0	Farrow-to-Wean
29	2022-08-09	27	Sow	281	neg	0	0	0	n.d.	1	1	0	Farrow-to-Wean
29	2022-08-09	27	Sow	8859	neg	0	0	0	n.d.	1	1	0	Farrow-to-Wean
29	2022-08-09	27	Piglet	997	neg	0	0	0	n.d.	1	1	0	Farrow-to-Wean
29	2022-08-09	27	Piglet	7137	neg	0	0	0	n.d.	1	1	0	Farrow-to-Wean
29	2022-08-09	27	Piglet	9069	neg	0	0	0	n.d.	1	1	0	Farrow-to-Wean
29	2022-08-09	27	Piglet	10600	neg	0	0	0	n.d.	1	1	0	Farrow-to-Wean
29	2022-08-09	27	Piglet	1061	neg	0	0	0	n.d.	1	1	0	Farrow-to-Wean
29	2022-08-09	27	Piglet	3348	neg	0	0	0	n.d.	1	1	0	Farrow-to-Wean
29	2022-08-09	27	Piglet	237	neg	0	0	0	n.d.	1	1	0	Farrow-to-Wean
29	2022-08-09	27	Piglet	1736	neg	0	0	0	n.d.	1	1	0	Farrow-to-Wean
29	2022-08-09	27	Piglet	9477	neg	0	0	0	n.d.	1	1	0	Farrow-to-Wean
29	2022-08-09	27	Piglet	6043	neg	0	0	0	n.d.	1	1	0	Farrow-to-Wean
29	2022-08-09	27	Piglet	4205	neg	0	0	0	n.d.	1	1	0	Farrow-to-Wean
29	2022-08-09	27	Piglet	7396	neg	0	0	0	n.d.	1	1	0	Farrow-to-Wean
29	2022-08-09	27	Piglet	1996	neg	0	0	0	n.d.	1	1	0	Farrow-to-Wean
29	2022-08-09	27	Piglet	4722	neg	0	0	0	n.d.	1	1	0	Farrow-to-Wean
29	2022-08-09	27	Piglet	5464	neg	0	0	0	n.d.	1	1	0	Farrow-to-Wean
29	2022-08-09	27	Piglet	1636	neg	0	0	0	n.d.	1	1	0	Farrow-to-Wean
29	2022-08-09	27	Piglet	1462	neg	0	0	0	n.d.	1	1	0	Farrow-to-Wean
29	2022-08-09	27	Piglet	9242	neg	0	0	0	n.d.	1	1	0	Farrow-to-Wean
29	2022-08-09	27	Piglet	10822	neg	0	0	0	n.d.	1	1	0	Farrow-to-Wean
29	2022-08-09	27	Piglet	8896	neg	0	0	0	n.d.	1	1	0	Farrow-to-Wean
29	2022-08-09	27	Piglet	1624	neg	0	0	0	n.d.	1	1	0	Farrow-to-Wean
29	2022-08-09	27	Piglet	6298	neg	0	0	0	n.d.	1	1	0	Farrow-to-Wean
29	2022-08-09	27	Piglet	2852	neg	0	0	0	n.d.	1	1	0	Farrow-to-Wean
29	2022-08-09	27	Piglet	1414	neg	0	0	0	n.d.	1	1	0	Farrow-to-Wean
29	2022-08-09	27	Piglet	4878	neg	0	0	0	n.d.	1	1	0	Farrow-to-Wean
29	2022-08-09	27	Piglet	300	neg	0	0	0	n.d.	1	1	0	Farrow-to-Wean
29	2022-08-09	27	Piglet	452	neg	0	0	0	n.d.	1	1	0	Farrow-to-Wean
29	2022-08-09	27	Piglet	5222	neg	0	0	0	n.d.	1	1	0	Farrow-to-Wean
29	2022-08-09	27	Piglet	4042	neg	0	0	0	n.d.	1	1	0	Farrow-to-Wean
29	2022-08-09	27	Piglet	7305	neg	0	0	0	n.d.	1	1	0	Farrow-to-Wean
30	2022-06-08	28	Sow	4977	neg	0	0	0	1	1	0	0	Farrow-to-Wean
30	2022-06-08	28	Sow	4663	neg	0	0	0	1	1	0	0	Farrow-to-Wean
30	2022-06-08	28	Sow	3059	neg	0	0	0	1	1	0	0	Farrow-to-Wean
30	2022-06-08	28	Sow	10427	neg	0	0	0	1	1	0	0	Farrow-to-Wean
30	2022-06-08	28	Sow	4720	neg	0	0	0	1	1	0	0	Farrow-to-Wean
30	2022-06-08	28	Sow	3873	neg	0	0	0	1	1	0	0	Farrow-to-Wean
30	2022-06-08	28	Sow	2456	neg	0	0	0	1	1	0	0	Farrow-to-Wean
30	2022-06-08	28	Sow	2669	neg	0	0	0	1	1	0	0	Farrow-to-Wean
30	2022-06-08	28	Sow	9741	neg	0	0	0	1	1	0	0	Farrow-to-Wean
30	2022-06-08	28	Sow	8964	neg	0	0	0	1	1	0	0	Farrow-to-Wean
30	2022-06-08	28	Piglet	4444	neg	0	0	0	1	1	0	0	Farrow-to-Wean
30	2022-06-08	28	Piglet	7376	neg	0	0	0	1	1	0	0	Farrow-to-Wean
30	2022-06-08	28	Piglet	4591	neg	0	0	0	1	1	0	0	Farrow-to-Wean
30	2022-06-08	28	Piglet	444	neg	0	0	0	1	1	0	0	Farrow-to-Wean
30	2022-06-08	28	Piglet	5820	neg	0	0	0	1	1	0	0	Farrow-to-Wean
30	2022-06-08	28	Piglet	10552	neg	0	0	0	1	1	0	0	Farrow-to-Wean
30	2022-06-08	28	Piglet	9202	neg	0	0	0	1	1	0	0	Farrow-to-Wean
30	2022-06-08	28	Piglet	7232	neg	0	0	0	1	1	0	0	Farrow-to-Wean
30	2022-06-08	28	Piglet	7083	neg	0	0	0	1	1	0	0	Farrow-to-Wean
30	2022-06-08	28	Piglet	3548	neg	0	0	0	1	1	0	0	Farrow-to-Wean
30	2022-06-08	28	Piglet	10579	neg	0	0	0	1	1	0	0	Farrow-to-Wean
30	2022-06-08	28	Piglet	3951	neg	0	0	0	1	1	0	0	Farrow-to-Wean
30	2022-06-08	28	Piglet	8976	neg	0	0	0	1	1	0	0	Farrow-to-Wean
30	2022-06-08	28	Piglet	8119	neg	0	0	0	1	1	0	0	Farrow-to-Wean
30	2022-06-08	28	Piglet	4475	neg	0	0	0	1	1	0	0	Farrow-to-Wean
30	2022-06-08	28	Piglet	4527	neg	0	0	0	1	1	0	0	Farrow-to-Wean
30	2022-06-08	28	Piglet	1028	neg	0	0	0	1	1	0	0	Farrow-to-Wean
30	2022-06-08	28	Piglet	4369	neg	0	0	0	1	1	0	0	Farrow-to-Wean
30	2022-06-08	28	Piglet	2560	neg	0	0	0	1	1	0	0	Farrow-to-Wean
30	2022-06-08	28	Piglet	5167	neg	0	0	0	1	1	0	0	Farrow-to-Wean
30	2022-06-08	28	Piglet	5212	neg	0	0	0	1	1	0	0	Farrow-to-Wean
30	2022-06-08	28	Piglet	2594	neg	0	0	0	1	1	0	0	Farrow-to-Wean
30	2022-06-08	28	Piglet	2090	neg	0	0	0	1	1	0	0	Farrow-to-Wean
30	2022-06-08	28	Piglet	5478	neg	0	0	0	1	1	0	0	Farrow-to-Wean
30	2022-06-08	28	Piglet	5477	neg	0	0	0	1	1	0	0	Farrow-to-Wean
30	2022-06-08	28	Piglet	7642	neg	0	0	0	1	1	0	0	Farrow-to-Wean
30	2022-06-08	28	Piglet	10256	neg	0	0	0	1	1	0	0	Farrow-to-Wean
30	2022-06-08	28	Piglet	4217	neg	0	0	0	1	1	0	0	Farrow-to-Wean
30	2022-06-08	28	Piglet	9847	neg	0	0	0	1	1	0	0	Farrow-to-Wean
30	2022-06-08	28	Piglet	7282	neg	0	0	0	1	1	0	0	Farrow-to-Wean
31	2022-06-18	29	Piglet	6400	neg	0	1	H1pdmN2	1	1	1	0	Farrow-to-Finish
31	2022-06-18	29	Piglet	8358	neg	0	1	H1pdmN2	1	1	1	0	Farrow-to-Finish
31	2022-06-18	29	Piglet	153	neg	0	1	H1pdmN2	1	1	1	0	Farrow-to-Finish
31	2022-06-18	29	Piglet	4204	27.02	H1pdmN2	1	H1pdmN2	1	1	1	0	Farrow-to-Finish
31	2022-06-18	29	Piglet	3250	neg	0	1	H1pdmN2	1	1	1	0	Farrow-to-Finish
31	2022-06-18	29	Piglet	7980	neg	0	1	H1pdmN2	1	1	1	0	Farrow-to-Finish
31	2022-06-18	29	Piglet	3093	neg	0	1	H1pdmN2	1	1	1	0	Farrow-to-Finish
31	2022-06-18	29	Piglet	495	neg	0	1	H1pdmN2	1	1	1	0	Farrow-to-Finish
31	2022-06-18	29	Piglet	9765	neg	0	1	H1pdmN2	1	1	1	0	Farrow-to-Finish
31	2022-06-18	29	Piglet	1551	neg	0	1	H1pdmN2	1	1	1	0	Farrow-to-Finish
31	2022-06-18	29	Piglet	1076	neg	0	1	H1pdmN2	1	1	1	0	Farrow-to-Finish
31	2022-06-18	29	Piglet	7128	neg	0	1	H1pdmN2	1	1	1	0	Farrow-to-Finish
31	2022-06-18	29	Piglet	302	neg	0	1	H1pdmN2	1	1	1	0	Farrow-to-Finish
31	2022-06-18	29	Piglet	8660	neg	0	1	H1pdmN2	1	1	1	0	Farrow-to-Finish
31	2022-06-18	29	Piglet	4279	neg	0	1	H1pdmN2	1	1	1	0	Farrow-to-Finish
31	2022-06-18	29	Piglet	9169	35.32	HxNx	1	H1pdmN2	1	1	1	0	Farrow-to-Finish
32	2022-06-18	30	Piglet	7770	neg	0	1	H1avN1	1	1	1	0	Wean-to-Finish
32	2022-06-18	30	Piglet	6883	39.28	HxNx	1	H1avN1	1	1	1	0	Wean-to-Finish
32	2022-06-18	30	Piglet	1127	neg	0	1	H1avN1	1	1	1	0	Wean-to-Finish
32	2022-06-18	30	Piglet	3861	neg	0	1	H1avN1	1	1	1	0	Wean-to-Finish
32	2022-06-18	30	Piglet	9587	neg	0	1	H1avN1	1	1	1	0	Wean-to-Finish
32	2022-06-18	30	Piglet	1507	26.80	H1avN1	1	H1avN1	1	1	1	0	Wean-to-Finish
32	2022-06-18	30	Piglet	10139	neg	0	1	H1avN1	1	1	1	0	Wean-to-Finish
32	2022-06-18	30	Piglet	4329	neg	0	1	H1avN1	1	1	1	0	Wean-to-Finish
32	2022-06-18	30	Piglet	4393	neg	0	1	H1avN1	1	1	1	0	Wean-to-Finish
32	2022-06-18	30	Piglet	5309	27.72	H1avN1	1	H1avN1	1	1	1	0	Wean-to-Finish
32	2022-06-18	30	Piglet	1946	neg	0	1	H1avN1	1	1	1	0	Wean-to-Finish
32	2022-06-18	30	Piglet	387	neg	0	1	H1avN1	1	1	1	0	Wean-to-Finish
32	2022-06-18	30	Piglet	5341	neg	0	1	H1avN1	1	1	1	0	Wean-to-Finish
32	2022-06-18	30	Piglet	7471	neg	0	1	H1avN1	1	1	1	0	Wean-to-Finish
32	2022-06-19	30	Piglet	10047	neg	0	1	H1avN1	1	1	1	0	Wean-to-Finish
33	2022-06-18	31	Piglet	9458	neg	0	1	HxNx	1	1	1	0	Farrow-to-Wean
33	2022-06-18	31	Piglet	172	neg	0	1	HxNx	1	1	1	0	Farrow-to-Wean
33	2022-06-18	31	Piglet	9531	neg	0	1	HxNx	1	1	1	0	Farrow-to-Wean
33	2022-06-18	31	Piglet	10786	neg	0	1	HxNx	1	1	1	0	Farrow-to-Wean
33	2022-06-18	31	Piglet	1543	neg	0	1	HxNx	1	1	1	0	Farrow-to-Wean
33	2022-06-18	31	Piglet	209	neg	0	1	HxNx	1	1	1	0	Farrow-to-Wean
33	2022-06-18	31	Piglet	9359	neg	0	1	HxNx	1	1	1	0	Farrow-to-Wean
33	2022-06-18	31	Piglet	2658	37.08	HxNx	1	HxNx	1	1	1	0	Farrow-to-Wean
33	2022-06-18	31	Piglet	5368	neg	0	1	HxNx	1	1	1	0	Farrow-to-Wean
33	2022-06-18	31	Piglet	812	neg	0	1	HxNx	1	1	1	0	Farrow-to-Wean
33	2022-06-18	31	Piglet	9217	neg	0	1	HxNx	1	1	1	0	Farrow-to-Wean
33	2022-06-18	31	Piglet	4288	neg	0	1	HxNx	1	1	1	0	Farrow-to-Wean
33	2022-06-18	31	Piglet	10438	neg	0	1	HxNx	1	1	1	0	Farrow-to-Wean
33	2022-06-18	31	Piglet	6042	neg	0	1	HxNx	1	1	1	0	Farrow-to-Wean
33	2022-06-18	31	Piglet	280	neg	0	1	HxNx	1	1	1	0	Farrow-to-Wean
34	2022-06-24	32	Piglet	209	neg	0	1	H1avN1	0	1	1	0	Farrow-to-Wean
34	2022-06-24	32	Piglet	2986	neg	0	1	H1avN1	0	1	1	0	Farrow-to-Wean
34	2022-06-24	32	Piglet	7222	neg	0	1	H1avN1	0	1	1	0	Farrow-to-Wean
34	2022-06-24	32	Piglet	4489	neg	0	1	H1avN1	0	1	1	0	Farrow-to-Wean
34	2022-06-24	32	Piglet	9682	neg	0	1	H1avN1	0	1	1	0	Farrow-to-Wean
34	2022-06-24	32	Piglet	10736	neg	0	1	H1avN1	0	1	1	0	Farrow-to-Wean
34	2022-06-24	32	Piglet	510	32.28	H1avN1	1	H1avN1	0	1	1	0	Farrow-to-Wean
34	2022-06-24	32	Piglet	2958	neg	0	1	H1avN1	0	1	1	0	Farrow-to-Wean
34	2022-06-24	32	Piglet	2967	33.33	H1avN1	1	H1avN1	0	1	1	0	Farrow-to-Wean
34	2022-06-24	32	Piglet	9683	neg	0	1	H1avN1	0	1	1	0	Farrow-to-Wean
34	2022-06-24	32	Piglet	1070	33.43	H1avN1	1	H1avN1	0	1	1	0	Farrow-to-Wean
34	2022-06-24	32	Piglet	4066	neg	0	1	H1avN1	0	1	1	0	Farrow-to-Wean
34	2022-06-24	32	Piglet	8152	neg	0	1	H1avN1	0	1	1	0	Farrow-to-Wean
35	2022-06-24	33	Piglet	3850	neg	0	1	H1av/H1pdm N1/N2	1	1	1	0	Farrow-to-Finish
35	2022-06-24	33	Piglet	8259	neg	0	1	H1av/H1pdm N1/N2	1	1	1	0	Farrow-to-Finish
35	2022-06-24	33	Piglet	5551	neg	0	1	H1av/H1pdm N1/N2	1	1	1	0	Farrow-to-Finish
35	2022-06-24	33	Piglet	1428	neg	0	1	H1av/H1pdm N1/N2	1	1	1	0	Farrow-to-Finish
35	2022-06-24	33	Piglet	5605	neg	0	1	H1av/H1pdm N1/N2	1	1	1	0	Farrow-to-Finish
35	2022-06-24	33	Piglet	1733	31.12	H1pdmN2	1	H1av/H1pdm N1/N2	1	1	1	0	Farrow-to-Finish
35	2022-06-24	33	Piglet	6206	24.95	H1pdmN2	1	H1av/H1pdm N1/N2	1	1	1	0	Farrow-to-Finish
35	2022-06-24	33	Piglet	5722	25.93	H1av/H1pdm N1/N2	1	H1av/H1pdm N1/N2	1	1	1	0	Farrow-to-Finish
35	2022-06-24	33	Piglet	7380	24.42	H1pdmN2	1	H1av/H1pdm N1/N2	1	1	1	0	Farrow-to-Finish
35	2022-06-24	33	Piglet	3711	28.36	H1av/H1pdm N1/N2	1	H1av/H1pdm N1/N2	1	1	1	0	Farrow-to-Finish
35	2022-06-24	33	Piglet	7886	neg	0	1	H1av/H1pdm N1/N2	1	1	1	0	Farrow-to-Finish
35	2022-06-24	33	Piglet	2250	neg	0	1	H1av/H1pdm N1/N2	1	1	1	0	Farrow-to-Finish
35	2022-06-24	33	Piglet	8702	neg	0	1	H1av/H1pdm N1/N2	1	1	1	0	Farrow-to-Finish
35	2022-06-24	33	Piglet	7891	neg	0	1	H1av/H1pdm N1/N2	1	1	1	0	Farrow-to-Finish
36	2022-06-29	34	Piglet	1559	neg	0	1	HxNx	1	1	1	0	Farrow-to-Wean
36	2022-06-29	34	Piglet	2947	neg	0	1	HxNx	1	1	1	0	Farrow-to-Wean
36	2022-06-29	34	Piglet	1237	neg	0	1	HxNx	1	1	1	0	Farrow-to-Wean
36	2022-06-29	34	Piglet	2735	neg	0	1	HxNx	1	1	1	0	Farrow-to-Wean
36	2022-06-29	34	Piglet	9258	neg	0	1	HxNx	1	1	1	0	Farrow-to-Wean
36	2022-06-29	34	Piglet	6743	neg	0	1	HxNx	1	1	1	0	Farrow-to-Wean
36	2022-06-29	34	Piglet	1202	neg	0	1	HxNx	1	1	1	0	Farrow-to-Wean
36	2022-06-29	34	Piglet	7343	neg	0	1	HxNx	1	1	1	0	Farrow-to-Wean
36	2022-06-29	34	Piglet	3393	neg	0	1	HxNx	1	1	1	0	Farrow-to-Wean
36	2022-06-29	34	Piglet	1815	neg	0	1	HxNx	1	1	1	0	Farrow-to-Wean
36	2022-06-29	34	Piglet	3402	neg	0	1	HxNx	1	1	1	0	Farrow-to-Wean
36	2022-06-29	34	Piglet	4811	38.99	HxNx	1	HxNx	1	1	1	0	Farrow-to-Wean
36	2022-06-29	34	Piglet	4715	neg	0	1	HxNx	1	1	1	0	Farrow-to-Wean
36	2022-06-29	34	Piglet	6249	38.88	HxNx	1	HxNx	1	1	1	0	Farrow-to-Wean
36	2022-06-29	34	Piglet	2405	neg	0	1	HxNx	1	1	1	0	Farrow-to-Wean
37	2022-06-30	35	Piglet	7250	36.90	HxNx	1	H1avN2	1	1	1	1	Farrow-to-Finish
37	2022-06-30	35	Piglet	9244	neg	0	1	H1avN2	1	1	1	1	Farrow-to-Finish
37	2022-06-30	35	Piglet	2405	39.89	0	1	H1avN2	1	1	1	1	Farrow-to-Finish
37	2022-06-30	35	Piglet	6416	29.52	H1avN2	1	H1avN2	1	1	1	1	Farrow-to-Finish
37	2022-06-30	35	Piglet	10894	neg	0	1	H1avN2	1	1	1	1	Farrow-to-Finish
37	2022-06-30	35	Piglet	9390	neg	0	1	H1avN2	1	1	1	1	Farrow-to-Finish
37	2022-06-30	35	Piglet	9553	neg	0	1	H1avN2	1	1	1	1	Farrow-to-Finish
37	2022-06-30	35	Piglet	5616	neg	0	1	H1avN2	1	1	1	1	Farrow-to-Finish
37	2022-06-30	35	Piglet	5063	neg	0	1	H1avN2	1	1	1	1	Farrow-to-Finish
37	2022-06-30	35	Piglet	6428	neg	0	1	H1avN2	1	1	1	1	Farrow-to-Finish
37	2022-06-30	35	Piglet	3053	neg	0	1	H1avN2	1	1	1	1	Farrow-to-Finish
37	2022-06-30	35	Piglet	5344	neg	0	1	H1avN2	1	1	1	1	Farrow-to-Finish
37	2022-06-30	35	Piglet	3303	neg	0	1	H1avN2	1	1	1	1	Farrow-to-Finish
37	2022-06-30	35	Piglet	8213	neg	0	1	H1avN2	1	1	1	1	Farrow-to-Finish
37	2022-06-30	35	Piglet	5559	neg	0	1	H1avN2	1	1	1	1	Farrow-to-Finish
38	2022-06-07	36	Piglet	7875	neg	0	1	H1av N1/N2	1	1	1	0	Farrow-to-Wean
38	2022-06-07	36	Piglet	2237	neg	0	1	H1av N1/N2	1	1	1	0	Farrow-to-Wean
38	2022-06-07	36	Piglet	10809	neg	0	1	H1av N1/N2	1	1	1	0	Farrow-to-Wean
38	2022-06-07	36	Piglet	10097	neg	0	1	H1av N1/N2	1	1	1	0	Farrow-to-Wean
38	2022-06-07	36	Piglet	3940	neg	0	1	H1av N1/N2	1	1	1	0	Farrow-to-Wean
38	2022-06-07	36	Piglet	1383	32.59	H1avN1	1	H1av N1/N2	1	1	1	0	Farrow-to-Wean
38	2022-06-07	36	Piglet	3857	neg	0	1	H1av N1/N2	1	1	1	0	Farrow-to-Wean
38	2022-06-07	36	Piglet	718	neg	0	1	H1av N1/N2	1	1	1	0	Farrow-to-Wean
38	2022-06-07	36	Piglet	3180	34.77	H1avN2	1	H1av N1/N2	1	1	1	0	Farrow-to-Wean
38	2022-06-07	36	Piglet	4022	29.21	H1avN2	1	H1av N1/N2	1	1	1	0	Farrow-to-Wean
38	2022-06-07	36	Piglet	9578	33.01	H1avN2	1	H1av N1/N2	1	1	1	0	Farrow-to-Wean
38	2022-06-07	36	Piglet	7271	27.57	H1avN2	1	H1av N1/N2	1	1	1	0	Farrow-to-Wean
38	2022-06-07	36	Piglet	1436	27.90	H1avN2	1	H1av N1/N2	1	1	1	0	Farrow-to-Wean
38	2022-06-07	36	Piglet	10630	25.24	H1avN2	1	H1av N1/N2	1	1	1	0	Farrow-to-Wean
38	2022-06-07	36	Piglet	5554	28.49	H1avN2	1	H1av N1/N2	1	1	1	0	Farrow-to-Wean
39	2022-06-07	37	Piglet	7288	neg	0	0	0	1	1	1	n.d.	Farrow-to-Finish
39	2022-06-07	37	Piglet	9196	neg	0	0	0	1	1	1	n.d.	Farrow-to-Finish
39	2022-06-07	37	Piglet	5511	neg	0	0	0	1	1	1	n.d.	Farrow-to-Finish
39	2022-06-07	37	Piglet	4889	neg	0	0	0	1	1	1	n.d.	Farrow-to-Finish
39	2022-06-07	37	Piglet	3160	neg	0	0	0	1	1	1	n.d.	Farrow-to-Finish
39	2022-06-07	37	Piglet	9853	neg	0	0	0	1	1	1	n.d.	Farrow-to-Finish
39	2022-06-07	37	Piglet	4261	neg	0	0	0	1	1	1	n.d.	Farrow-to-Finish
39	2022-06-07	37	Piglet	6167	neg	0	0	0	1	1	1	n.d.	Farrow-to-Finish
39	2022-06-07	37	Piglet	6583	neg	0	0	0	1	1	1	n.d.	Farrow-to-Finish
39	2022-06-07	37	Piglet	642	neg	0	0	0	1	1	1	n.d.	Farrow-to-Finish
39	2022-06-07	37	Piglet	2725	neg	0	0	0	1	1	1	n.d.	Farrow-to-Finish
39	2022-06-07	37	Piglet	10562	neg	0	0	0	1	1	1	n.d.	Farrow-to-Finish
39	2022-06-07	37	Piglet	9881	neg	0	0	0	1	1	1	n.d.	Farrow-to-Finish
39	2022-06-07	37	Piglet	9622	neg	0	0	0	1	1	1	n.d.	Farrow-to-Finish
39	2022-06-07	37	Piglet	2128	neg	0	0	0	1	1	1	n.d.	Farrow-to-Finish
39	2022-06-07	37	Adult	8296	neg	0	0	0	1	1	1	n.d.	Farrow-to-Finish
40	2022-07-12	28	Piglet	4047	neg	0	1	H1avN1	1	1	0	0	Farrow-to-Wean
40	2022-07-12	28	Piglet	10900	neg	0	1	H1avN1	1	1	0	0	Farrow-to-Wean
40	2022-07-12	28	Piglet	2939	neg	0	1	H1avN1	1	1	0	0	Farrow-to-Wean
40	2022-07-12	28	Piglet	7214	neg	0	1	H1avN1	1	1	0	0	Farrow-to-Wean
40	2022-07-12	28	Piglet	8916	neg	0	1	H1avN1	1	1	0	0	Farrow-to-Wean
40	2022-07-12	28	Piglet	6551	neg	0	1	H1avN1	1	1	0	0	Farrow-to-Wean
40	2022-07-12	28	Piglet	2740	neg	0	1	H1avN1	1	1	0	0	Farrow-to-Wean
40	2022-07-12	28	Piglet	2867	39.78	HxNx	1	H1avN1	1	1	0	0	Farrow-to-Wean
40	2022-07-12	28	Piglet	6695	neg	0	1	H1avN1	1	1	0	0	Farrow-to-Wean
40	2022-07-12	28	Piglet	4574	neg	0	1	H1avN1	1	1	0	0	Farrow-to-Wean
40	2022-07-12	28	Piglet	10962	neg	0	1	H1avN1	1	1	0	0	Farrow-to-Wean
40	2022-07-12	28	Piglet	4665	30.90	H1avN1	1	H1avN1	1	1	0	0	Farrow-to-Wean
40	2022-07-12	28	Piglet	5507	neg	0	1	H1avN1	1	1	0	0	Farrow-to-Wean
40	2022-07-12	28	Piglet	8286	neg	0	1	H1avN1	1	1	0	0	Farrow-to-Wean
40	2022-07-12	28	Piglet	6285	38.38	HxNx	1	H1avN1	1	1	0	0	Farrow-to-Wean
40	2022-07-12	28	Piglet	6647	neg	0	1	H1avN1	1	1	0	0	Farrow-to-Wean
40	2022-07-12	28	Piglet	9059	neg	0	1	H1avN1	1	1	0	0	Farrow-to-Wean
40	2022-07-12	28	Piglet	7722	34.94	H1avN1	1	H1avN1	1	1	0	0	Farrow-to-Wean
40	2022-07-12	28	Piglet	10005	neg	0	1	H1avN1	1	1	0	0	Farrow-to-Wean
40	2022-07-12	28	Piglet	4975	27.16	H1avN1	1	H1avN1	1	1	0	0	Farrow-to-Wean
40	2022-07-12	28	Piglet	8006	neg	0	1	H1avN1	1	1	0	0	Farrow-to-Wean
40	2022-07-12	28	Piglet	3434	neg	0	1	H1avN1	1	1	0	0	Farrow-to-Wean
40	2022-07-12	28	Piglet	8722	neg	0	1	H1avN1	1	1	0	0	Farrow-to-Wean
40	2022-07-12	28	Piglet	4645	neg	0	1	H1avN1	1	1	0	0	Farrow-to-Wean
40	2022-07-12	28	Piglet	3710	neg	0	1	H1avN1	1	1	0	0	Farrow-to-Wean
40	2022-07-12	28	Piglet	7777	neg	0	1	H1avN1	1	1	0	0	Farrow-to-Wean
40	2022-07-12	28	Piglet	7827	neg	0	1	H1avN1	1	1	0	0	Farrow-to-Wean
40	2022-07-12	28	Piglet	9669	neg	0	1	H1avN1	1	1	0	0	Farrow-to-Wean
40	2022-07-12	28	Piglet	1709	32.84	H1avN1	1	H1avN1	1	1	0	0	Farrow-to-Wean
40	2022-07-12	28	Piglet	3863	neg	0	1	H1avN1	1	1	0	0	Farrow-to-Wean
41	2022-07-21	38	Piglet	8318	neg	0	0	0	1	1	1	0	Farrow-to-Wean
41	2022-07-21	38	Piglet	10695	neg	0	0	0	1	1	1	0	Farrow-to-Wean
41	2022-07-21	38	Piglet	9468	neg	0	0	0	1	1	1	0	Farrow-to-Wean
41	2022-07-21	38	Piglet	5613	neg	0	0	0	1	1	1	0	Farrow-to-Wean
41	2022-07-21	38	Piglet	3132	neg	0	0	0	1	1	1	0	Farrow-to-Wean
41	2022-07-21	38	Piglet	1892	neg	0	0	0	1	1	1	0	Farrow-to-Wean
41	2022-07-21	38	Piglet	8354	neg	0	0	0	1	1	1	0	Farrow-to-Wean
41	2022-07-21	38	Piglet	5950	neg	0	0	0	1	1	1	0	Farrow-to-Wean
41	2022-07-21	38	Piglet	9046	neg	0	0	0	1	1	1	0	Farrow-to-Wean
41	2022-07-21	38	Piglet	3810	neg	0	0	0	1	1	1	0	Farrow-to-Wean
41	2022-07-21	38	Piglet	8379	neg	0	0	0	1	1	1	0	Farrow-to-Wean
41	2022-07-21	38	Piglet	1482	neg	0	0	0	1	1	1	0	Farrow-to-Wean
41	2022-07-21	38	Piglet	5808	neg	0	0	0	1	1	1	0	Farrow-to-Wean
41	2022-07-21	38	Piglet	6428	neg	0	0	0	1	1	1	0	Farrow-to-Wean
42	2022-09-15	39	Piglet	9233	neg	0	1	HxNx	1	1	1	0	Farrow-to-Finish
42	2022-09-15	39	Piglet	1082	35.95	HxNx	1	HxNx	1	1	1	0	Farrow-to-Finish
42	2022-09-15	39	Piglet	8680	neg	0	1	HxNx	1	1	1	0	Farrow-to-Finish
42	2022-09-15	39	Piglet	7952	neg	0	1	HxNx	1	1	1	0	Farrow-to-Finish
42	2022-09-15	39	Piglet	736	neg	0	1	HxNx	1	1	1	0	Farrow-to-Finish
42	2022-09-15	39	Piglet	9800	neg	0	1	HxNx	1	1	1	0	Farrow-to-Finish
42	2022-09-15	39	Piglet	9493	neg	0	1	HxNx	1	1	1	0	Farrow-to-Finish
42	2022-09-15	39	Piglet	8453	neg	0	1	HxNx	1	1	1	0	Farrow-to-Finish
42	2022-09-15	39	Piglet	1861	neg	0	1	HxNx	1	1	1	0	Farrow-to-Finish
42	2022-09-15	39	Piglet	10238	neg	0	1	HxNx	1	1	1	0	Farrow-to-Finish
42	2022-09-15	39	Piglet	9417	neg	0	1	HxNx	1	1	1	0	Farrow-to-Finish
42	2022-09-15	39	Piglet	3061	neg	0	1	HxNx	1	1	1	0	Farrow-to-Finish
42	2022-09-15	39	Piglet	5847	neg	0	1	HxNx	1	1	1	0	Farrow-to-Finish
42	2022-09-15	39	Piglet	9201	neg	0	1	HxNx	1	1	1	0	Farrow-to-Finish
42	2022-09-15	39	Piglet	5522	neg	0	1	HxNx	1	1	1	0	Farrow-to-Finish
42	2022-09-15	39	Piglet	3516	neg	0	1	HxNx	1	1	1	0	Farrow-to-Finish
42	2022-09-15	39	Piglet	2113	neg	0	1	HxNx	1	1	1	0	Farrow-to-Finish
42	2022-09-15	39	Piglet	8776	neg	0	1	HxNx	1	1	1	0	Farrow-to-Finish
42	2022-09-15	39	Piglet	7894	38.17	HxNx	1	HxNx	1	1	1	0	Farrow-to-Finish
42	2022-09-15	39	Piglet	10904	neg	0	1	HxNx	1	1	1	0	Farrow-to-Finish
43	2022-09-23	34	Piglet	1390	28.06	H1avN1	1	H1avN1	n.d.	1	1	0	n.d.
43	2022-09-23	34	Piglet	3764	28.01	H1avN1	1	H1avN1	n.d.	1	1	0	n.d.
43	2022-09-23	34	Piglet	6854	neg	0	1	H1avN1	n.d.	1	1	0	n.d.
43	2022-09-23	34	Piglet	6197	neg	0	1	H1avN1	n.d.	1	1	0	n.d.
44	2022-10-11	40	Piglet	7824	24.87	H1avN1	1	H1avN1	n.d.	1	1	0	n.d.
44	2022-10-11	40	Piglet	10140	neg	0	1	H1avN1	n.d.	1	1	0	n.d.
44	2022-10-11	40	Fattening pig	10733	neg	0	1	H1avN1	n.d.	1	1	0	n.d.
44	2022-10-11	40	Fattening pig	8810	neg	0	1	H1avN1	n.d.	1	1	0	n.d.
44	2022-10-11	40	Fattening pig	8223	neg	0	1	H1avN1	n.d.	1	1	0	n.d.
45	2022-10-17	41	Piglet	3367	neg	0	0	0	0	1	0	0	Farrow-to-Finish
45	2022-10-17	41	Piglet	10948	neg	0	0	0	0	1	0	0	Farrow-to-Finish
45	2022-10-17	41	Piglet	2074	neg	0	0	0	0	1	0	0	Farrow-to-Finish
45	2022-10-17	41	Piglet	5926	neg	0	0	0	0	1	0	0	Farrow-to-Finish
45	2022-10-17	41	Piglet	3032	neg	0	0	0	0	1	0	0	Farrow-to-Finish
45	2022-10-17	41	Piglet	10739	neg	0	0	0	0	1	0	0	Farrow-to-Finish
45	2022-10-17	41	Piglet	4736	neg	0	0	0	0	1	0	0	Farrow-to-Finish
45	2022-10-17	41	Piglet	6181	neg	0	0	0	0	1	0	0	Farrow-to-Finish
45	2022-10-17	41	Piglet	8882	neg	0	0	0	0	1	0	0	Farrow-to-Finish
45	2022-10-17	41	Piglet	4760	neg	0	0	0	0	1	0	0	Farrow-to-Finish
45	2022-10-17	41	Fattening pig	1922	neg	0	0	0	0	1	0	0	Farrow-to-Finish
45	2022-10-17	41	Fattening pig	9436	neg	0	0	0	0	1	0	0	Farrow-to-Finish
45	2022-10-17	41	Fattening pig	6189	neg	0	0	0	0	1	0	0	Farrow-to-Finish
45	2022-10-17	41	Fattening pig	1594	neg	0	0	0	0	1	0	0	Farrow-to-Finish
45	2022-10-17	41	Fattening pig	3736	neg	0	0	0	0	1	0	0	Farrow-to-Finish
45	2022-10-17	41	Piglet	3941	neg	0	0	0	0	1	0	0	Farrow-to-Finish
45	2022-10-17	41	Piglet	5027	neg	0	0	0	0	1	0	0	Farrow-to-Finish
45	2022-10-17	41	Piglet	8172	neg	0	0	0	0	1	0	0	Farrow-to-Finish
45	2022-10-17	41	Piglet	5850	neg	0	0	0	0	1	0	0	Farrow-to-Finish
45	2022-10-17	41	Piglet	6482	neg	0	0	0	0	1	0	0	Farrow-to-Finish
46	2022-10-21	42	Piglet	142	neg	0	1	H1avN1	1	0	1	0	Farrow-to-Finish
46	2022-10-21	42	Piglet	2471	neg	0	1	H1avN1	1	0	1	0	Farrow-to-Finish
46	2022-10-21	42	Piglet	6843	38.43	H1avN1	1	H1avN1	1	0	1	0	Farrow-to-Finish
46	2022-10-21	42	Fattening pig	7326	26.98	H1avN1	1	H1avN1	1	0	1	0	Farrow-to-Finish
47	2022-10-21	43	Piglet	7284	neg	0	1	H1avN1	1	1	1	0	Farrow-to-Finish
47	2022-10-21	43	Piglet	1636	33.02	H1avN1	1	H1avN1	1	1	1	0	Farrow-to-Finish
47	2022-10-21	43	Piglet	9425	neg	0	1	H1avN1	1	1	1	0	Farrow-to-Finish
47	2022-10-21	43	Piglet	2183	neg	0	1	H1avN1	1	1	1	0	Farrow-to-Finish
47	2022-10-22	43	Piglet	1966	neg	0	1	H1avN1	1	1	1	0	Farrow-to-Finish
48	2022-11-02	26	Sow	1343	neg	0	0	0	1	1	1	0	Farrow-to-Wean
48	2022-11-02	26	Sow	4158	neg	0	0	0	1	1	1	0	Farrow-to-Wean
48	2022-11-02	26	Sow	3783	neg	0	0	0	1	1	1	0	Farrow-to-Wean
48	2022-11-02	26	Sow	10125	neg	0	0	0	1	1	1	0	Farrow-to-Wean
48	2022-11-02	26	Sow	3494	neg	0	0	0	1	1	1	0	Farrow-to-Wean
48	2022-11-02	26	Sow	5632	neg	0	0	0	1	1	1	0	Farrow-to-Wean
48	2022-11-02	26	Sow	803	neg	0	0	0	1	1	1	0	Farrow-to-Wean
49	2022-11-14	41	Piglet	7028	neg	0	0	0	0	1	0	0	Farrow-to-Finish
49	2022-11-14	41	Piglet	4182	neg	0	0	0	0	1	0	0	Farrow-to-Finish
49	2022-11-14	41	Piglet	9418	neg	0	0	0	0	1	0	0	Farrow-to-Finish
49	2022-11-14	41	Piglet	6669	neg	0	0	0	0	1	0	0	Farrow-to-Finish
49	2022-11-14	41	Piglet	6417	neg	0	0	0	0	1	0	0	Farrow-to-Finish
49	2022-11-14	41	Piglet	1197	neg	0	0	0	0	1	0	0	Farrow-to-Finish
49	2022-11-14	41	Piglet	3552	neg	0	0	0	0	1	0	0	Farrow-to-Finish
49	2022-11-14	41	Piglet	2992	neg	0	0	0	0	1	0	0	Farrow-to-Finish
49	2022-11-14	41	Piglet	7420	neg	0	0	0	0	1	0	0	Farrow-to-Finish
49	2022-11-14	41	Piglet	5321	neg	0	0	0	0	1	0	0	Farrow-to-Finish
49	2022-11-14	41	Sow	5602	neg	0	0	0	0	1	0	0	Farrow-to-Finish
49	2022-11-14	41	Sow	1641	neg	0	0	0	0	1	0	0	Farrow-to-Finish
49	2022-11-14	41	Sow	7885	neg	0	0	0	0	1	0	0	Farrow-to-Finish
49	2022-11-14	41	Sow	7903	neg	0	0	0	0	1	0	0	Farrow-to-Finish
49	2022-11-14	41	Sow	1533	neg	0	0	0	0	1	0	0	Farrow-to-Finish
49	2022-11-14	41	Sow	8928	neg	0	0	0	0	1	0	0	Farrow-to-Finish
49	2022-11-14	41	Sow	4799	neg	0	0	0	0	1	0	0	Farrow-to-Finish
49	2022-11-14	41	Sow	3131	neg	0	0	0	0	1	0	0	Farrow-to-Finish
50	2022-11-09	44	Piglet	9379	neg	0	0	0	1	1	1	0	Farrow-to-Wean
50	2022-11-09	44	Piglet	9387	neg	0	0	0	1	1	1	0	Farrow-to-Wean
50	2022-11-09	44	Piglet	5349	neg	0	0	0	1	1	1	0	Farrow-to-Wean
50	2022-11-09	44	Piglet	8719	neg	0	0	0	1	1	1	0	Farrow-to-Wean
50	2022-11-09	44	Piglet	3537	neg	0	0	0	1	1	1	0	Farrow-to-Wean
50	2022-11-09	44	Adult	7149	neg	0	0	0	1	1	1	0	Farrow-to-Wean
51	2022-11-14	45	Sow	1031	neg	0	0	0	1	1	1	0	Farrow-to-Finish
51	2022-11-14	45	Sow	6042	neg	0	0	0	1	1	1	0	Farrow-to-Finish
51	2022-11-14	45	Sow	8257	neg	0	0	0	1	1	1	0	Farrow-to-Finish
51	2022-11-14	45	Sow	5023	neg	0	0	0	1	1	1	0	Farrow-to-Finish
51	2022-11-14	45	Sow	1486	neg	0	0	0	1	1	1	0	Farrow-to-Finish
51	2022-11-14	45	Sow	2233	neg	0	0	0	1	1	1	0	Farrow-to-Finish
51	2022-11-14	45	Sow	8713	neg	0	0	0	1	1	1	0	Farrow-to-Finish
51	2022-11-14	45	Sow	2684	neg	0	0	0	1	1	1	0	Farrow-to-Finish
51	2022-11-14	45	Sow	6001	neg	0	0	0	1	1	1	0	Farrow-to-Finish
51	2022-11-14	45	Sow	447	neg	0	0	0	1	1	1	0	Farrow-to-Finish
51	2022-11-14	45	Sow	26	neg	0	0	0	1	1	1	0	Farrow-to-Finish
51	2022-11-14	45	Sow	6624	neg	0	0	0	1	1	1	0	Farrow-to-Finish
51	2022-11-14	45	Sow	3344	neg	0	0	0	1	1	1	0	Farrow-to-Finish
51	2022-11-14	45	Sow	59	neg	0	0	0	1	1	1	0	Farrow-to-Finish
51	2022-11-14	45	Sow	841	neg	0	0	0	1	1	1	0	Farrow-to-Finish
51	2022-11-14	45	Sow	8450	neg	0	0	0	1	1	1	0	Farrow-to-Finish
51	2022-11-14	45	Sow	5066	neg	0	0	0	1	1	1	0	Farrow-to-Finish
51	2022-11-14	45	Sow	4464	neg	0	0	0	1	1	1	0	Farrow-to-Finish
51	2022-11-14	45	Sow	4650	neg	0	0	0	1	1	1	0	Farrow-to-Finish
51	2022-11-14	45	Sow	8828	neg	0	0	0	1	1	1	0	Farrow-to-Finish
51	2022-11-14	45	Piglet	4319	neg	0	0	0	1	1	1	0	Farrow-to-Finish
51	2022-11-14	45	Piglet	628	neg	0	0	0	1	1	1	0	Farrow-to-Finish
51	2022-11-14	45	Piglet	8	neg	0	0	0	1	1	1	0	Farrow-to-Finish
51	2022-11-14	45	Piglet	268	neg	0	0	0	1	1	1	0	Farrow-to-Finish
51	2022-11-14	45	Piglet	8935	neg	0	0	0	1	1	1	0	Farrow-to-Finish
51	2022-11-14	45	Piglet	9292	neg	0	0	0	1	1	1	0	Farrow-to-Finish
51	2022-11-14	45	Piglet	4276	neg	0	0	0	1	1	1	0	Farrow-to-Finish
51	2022-11-14	45	Piglet	147	neg	0	0	0	1	1	1	0	Farrow-to-Finish
51	2022-11-14	45	Piglet	3065	neg	0	0	0	1	1	1	0	Farrow-to-Finish
51	2022-11-14	45	Piglet	45	neg	0	0	0	1	1	1	0	Farrow-to-Finish
51	2022-11-14	45	Piglet	10073	neg	0	0	0	1	1	1	0	Farrow-to-Finish
51	2022-11-14	45	Piglet	8781	neg	0	0	0	1	1	1	0	Farrow-to-Finish
51	2022-11-14	45	Piglet	3931	neg	0	0	0	1	1	1	0	Farrow-to-Finish
51	2022-11-14	45	Piglet	10387	neg	0	0	0	1	1	1	0	Farrow-to-Finish
51	2022-11-14	45	Piglet	4233	neg	0	0	0	1	1	1	0	Farrow-to-Finish
51	2022-11-14	45	Piglet	9947	neg	0	0	0	1	1	1	0	Farrow-to-Finish
51	2022-11-14	45	Piglet	30	neg	0	0	0	1	1	1	0	Farrow-to-Finish
51	2022-11-14	45	Piglet	4199	neg	0	0	0	1	1	1	0	Farrow-to-Finish
51	2022-11-14	45	Piglet	1829	neg	0	0	0	1	1	1	0	Farrow-to-Finish
51	2022-11-14	45	Piglet	10406	neg	0	0	0	1	1	1	0	Farrow-to-Finish
51	2022-11-14	45	Piglet	8158	neg	0	0	0	1	1	1	0	Farrow-to-Finish
51	2022-11-14	45	Piglet	7385	neg	0	0	0	1	1	1	0	Farrow-to-Finish
51	2022-11-14	45	Piglet	9308	neg	0	0	0	1	1	1	0	Farrow-to-Finish
51	2022-11-14	45	Piglet	6115	neg	0	0	0	1	1	1	0	Farrow-to-Finish
51	2022-11-14	45	Piglet	2165	neg	0	0	0	1	1	1	0	Farrow-to-Finish
51	2022-11-14	45	Piglet	2386	neg	0	0	0	1	1	1	0	Farrow-to-Finish
51	2022-11-14	45	Piglet	7493	neg	0	0	0	1	1	1	0	Farrow-to-Finish
51	2022-11-14	45	Piglet	5104	neg	0	0	0	1	1	1	0	Farrow-to-Finish
51	2022-11-14	45	Piglet	10155	neg	0	0	0	1	1	1	0	Farrow-to-Finish
51	2022-11-14	45	Piglet	5374	neg	0	0	0	1	1	1	0	Farrow-to-Finish
51	2022-11-14	45	Piglet	328	neg	0	0	0	1	1	1	0	Farrow-to-Finish
51	2022-11-14	45	Piglet	469	neg	0	0	0	1	1	1	0	Farrow-to-Finish
51	2022-11-14	45	Piglet	6959	neg	0	0	0	1	1	1	0	Farrow-to-Finish
51	2022-11-14	45	Piglet	3776	neg	0	0	0	1	1	1	0	Farrow-to-Finish
51	2022-11-14	45	Piglet	3166	neg	0	0	0	1	1	1	0	Farrow-to-Finish
51	2022-11-14	45	Piglet	5371	neg	0	0	0	1	1	1	0	Farrow-to-Finish
51	2022-11-14	45	Piglet	9149	neg	0	0	0	1	1	1	0	Farrow-to-Finish
51	2022-11-14	45	Piglet	7149	neg	0	0	0	1	1	1	0	Farrow-to-Finish
51	2022-11-14	45	Piglet	9677	neg	0	0	0	1	1	1	0	Farrow-to-Finish
51	2022-11-14	45	Piglet	5276	neg	0	0	0	1	1	1	0	Farrow-to-Finish
52	2022-11-17	45	Piglet	10747	31.91	H1avN1	1	H1avN1	1	1	1	0	Farrow-to-Wean
52	2022-11-17	45	Sow	344	neg	0	1	H1avN1	1	1	1	0	Farrow-to-Wean
52	2022-11-17	45	Piglet	8098	neg	0	1	H1avN1	1	1	1	0	Farrow-to-Wean
53	2022-11-17	42	Piglet	2562	neg	0	0	0	1	1	1	0	Farrow-to-Finish
54	2022-12-06	41	Piglet	3737	neg	0	0	0	0	1	0	0	Farrow-to-Finish
54	2022-12-06	41	Piglet	5840	neg	0	0	0	0	1	0	0	Farrow-to-Finish
54	2022-12-06	41	Piglet	281	neg	0	0	0	0	1	0	0	Farrow-to-Finish
54	2022-12-06	41	Piglet	9974	neg	0	0	0	0	1	0	0	Farrow-to-Finish
54	2022-12-06	41	Piglet	9217	neg	0	0	0	0	1	0	0	Farrow-to-Finish
54	2022-12-06	41	Piglet	10645	neg	0	0	0	0	1	0	0	Farrow-to-Finish
54	2022-12-06	41	Piglet	1602	neg	0	0	0	0	1	0	0	Farrow-to-Finish
54	2022-12-06	41	Piglet	9027	neg	0	0	0	0	1	0	0	Farrow-to-Finish
54	2022-12-06	41	Piglet	9958	neg	0	0	0	0	1	0	0	Farrow-to-Finish
54	2022-12-06	41	Piglet	5217	neg	0	0	0	0	1	0	0	Farrow-to-Finish
54	2022-12-06	41	Sow	368	neg	0	0	0	0	1	0	0	Farrow-to-Finish
54	2022-12-06	41	Sow	9041	neg	0	0	0	0	1	0	0	Farrow-to-Finish
54	2022-12-06	41	Sow	5394	neg	0	0	0	0	1	0	0	Farrow-to-Finish
54	2022-12-06	41	Sow	8736	neg	0	0	0	0	1	0	0	Farrow-to-Finish
54	2022-12-06	41	Sow	7134	neg	0	0	0	0	1	0	0	Farrow-to-Finish
54	2022-12-06	41	Fattening pig	9648	neg	0	0	0	0	1	0	0	Farrow-to-Finish
54	2022-12-06	41	Fattening pig	3080	neg	0	0	0	0	1	0	0	Farrow-to-Finish
54	2022-12-06	41	Fattening pig	9051	neg	0	0	0	0	1	0	0	Farrow-to-Finish
54	2022-12-06	41	Fattening pig	962	neg	0	0	0	0	1	0	0	Farrow-to-Finish
54	2022-12-06	41	Fattening pig	7303	neg	0	0	0	0	1	0	0	Farrow-to-Finish
55	2022-12-09	46	Fattening pig	8262	neg	0	0	0	1	0	0	0	Finishing
55	2022-12-09	46	Fattening pig	4903	neg	0	0	0	1	0	0	0	Finishing
55	2022-12-09	46	Fattening pig	7214	neg	0	0	0	1	0	0	0	Finishing
55	2022-12-09	46	Fattening pig	1023	neg	0	0	0	1	0	0	0	Finishing
55	2022-12-09	46	Fattening pig	2832	neg	0	0	0	1	0	0	0	Finishing
55	2022-12-09	46	Fattening pig	10907	neg	0	0	0	1	0	0	0	Finishing
55	2022-12-09	46	Fattening pig	9945	neg	0	0	0	1	0	0	0	Finishing
55	2022-12-09	46	Fattening pig	6637	neg	0	0	0	1	0	0	0	Finishing
55	2022-12-09	46	Fattening pig	3743	neg	0	0	0	1	0	0	0	Finishing
55	2022-12-09	46	Fattening pig	8248	neg	0	0	0	1	0	0	0	Finishing
55	2022-12-09	46	Fattening pig	7252	neg	0	0	0	1	0	0	0	Finishing
55	2022-12-09	46	Fattening pig	9922	neg	0	0	0	1	0	0	0	Finishing
55	2022-12-09	46	Fattening pig	1344	neg	0	0	0	1	0	0	0	Finishing
55	2022-12-09	46	Fattening pig	4002	neg	0	0	0	1	0	0	0	Finishing
55	2022-12-09	46	Fattening pig	240	neg	0	0	0	1	0	0	0	Finishing
55	2022-12-09	46	Fattening pig	5170	neg	0	0	0	1	0	0	0	Finishing
55	2022-12-09	46	Fattening pig	2125	neg	0	0	0	1	0	0	0	Finishing
55	2022-12-09	46	Fattening pig	3741	neg	0	0	0	1	0	0	0	Finishing
56	2022-12-22	47	Piglet	3278	neg	0	0	0	1	0	1	0	Farrow-to-Wean
56	2022-12-22	47	Piglet	6366	neg	0	0	0	1	0	1	0	Farrow-to-Wean
56	2022-12-22	47	Adult	1021	neg	0	0	0	1	0	1	0	Farrow-to-Wean
57	2022-12-27	48	Fattening pig	7565	neg	0	1	HxNx	0	0	1	0	Finishing
57	2022-12-27	48	Fattening pig	3273	neg	0	1	HxNx	0	0	1	0	Finishing
57	2022-12-27	48	Fattening pig	6867	neg	0	1	HxNx	0	0	1	0	Finishing
57	2022-12-27	48	Fattening pig	9394	neg	0	1	HxNx	0	0	1	0	Finishing
57	2022-12-27	48	Fattening pig	5434	neg	0	1	HxNx	0	0	1	0	Finishing
57	2022-12-27	48	Fattening pig	3749	neg	0	1	HxNx	0	0	1	0	Finishing
57	2022-12-27	48	Fattening pig	3378	neg	0	1	HxNx	0	0	1	0	Finishing
57	2022-12-27	48	Fattening pig	9476	neg	0	1	HxNx	0	0	1	0	Finishing
57	2022-12-27	48	Fattening pig	3698	neg	0	1	HxNx	0	0	1	0	Finishing
57	2022-12-27	48	Fattening pig	4454	neg	0	1	HxNx	0	0	1	0	Finishing
57	2022-12-27	48	Fattening pig	8613	neg	0	1	HxNx	0	0	1	0	Finishing
57	2022-12-27	48	Fattening pig	3667	neg	0	1	HxNx	0	0	1	0	Finishing
57	2022-12-27	48	Fattening pig	8603	neg	0	1	HxNx	0	0	1	0	Finishing
57	2022-12-27	48	Fattening pig	8139	neg	0	1	HxNx	0	0	1	0	Finishing
57	2022-12-27	48	Fattening pig	8215	neg	0	1	HxNx	0	0	1	0	Finishing
57	2022-12-27	48	Fattening pig	6861	neg	0	1	HxNx	0	0	1	0	Finishing
57	2022-12-27	48	Fattening pig	5359	neg	0	1	HxNx	0	0	1	0	Finishing
57	2022-12-27	48	Fattening pig	438	neg	0	1	HxNx	0	0	1	0	Finishing
57	2022-12-27	48	Fattening pig	8	38.34	HxNx	1	HxNx	0	0	1	0	Finishing
57	2022-12-27	48	Fattening pig	3435	neg	0	1	HxNx	0	0	1	0	Finishing
58	2022-12-27	49	Piglet	4773	neg	0	1	H1avN1	1	1	1	0	Farrow-to-Finish
58	2022-12-27	49	Piglet	1539	neg	0	1	H1avN1	1	1	1	0	Farrow-to-Finish
58	2022-12-27	49	Piglet	4519	neg	0	1	H1avN1	1	1	1	0	Farrow-to-Finish
58	2022-12-27	49	Piglet	7	neg	0	1	H1avN1	1	1	1	0	Farrow-to-Finish
58	2022-12-27	49	Piglet	1684	neg	0	1	H1avN1	1	1	1	0	Farrow-to-Finish
58	2022-12-27	49	Piglet	870	neg	0	1	H1avN1	1	1	1	0	Farrow-to-Finish
58	2022-12-27	49	Piglet	1581	31.41	H1avN1	1	H1avN1	1	1	1	0	Farrow-to-Finish
58	2022-12-27	49	Piglet	6526	neg	0	1	H1avN1	1	1	1	0	Farrow-to-Finish
58	2022-12-27	49	Piglet	9191	neg	0	1	H1avN1	1	1	1	0	Farrow-to-Finish
59	2023-01-04	50	Piglet	1184	neg	0	0	0	1	1	1	0	Farrow-to-Finish
59	2023-01-04	50	Fattening pig	649	neg	0	0	0	1	1	1	0	Farrow-to-Finish
59	2023-01-04	50	Adult	10720	neg	0	0	0	1	1	1	0	Farrow-to-Finish
60	2023-01-17	51	Piglet	10305	neg	0	0	0	1	0	1	0	Farrow-to-Wean
60	2023-01-17	51	Piglet	5641	neg	0	0	0	1	0	1	0	Farrow-to-Wean
60	2023-01-17	51	Piglet	39	neg	0	0	0	1	0	1	0	Farrow-to-Wean
60	2023-01-17	51	Piglet	942	neg	0	0	0	1	0	1	0	Farrow-to-Wean
60	2023-01-17	51	Piglet	1979	neg	0	0	0	1	0	1	0	Farrow-to-Wean
60	2023-01-17	51	Piglet	8031	neg	0	0	0	1	0	1	0	Farrow-to-Wean
60	2023-01-17	51	Piglet	3082	neg	0	0	0	1	0	1	0	Farrow-to-Wean
60	2023-01-17	51	Piglet	2140	neg	0	0	0	1	0	1	0	Farrow-to-Wean
60	2023-01-17	51	Sow	2652	neg	0	0	0	1	0	1	0	Farrow-to-Wean
60	2023-01-17	51	Sow	10083	neg	0	0	0	1	0	1	0	Farrow-to-Wean
60	2023-01-17	51	Sow	8519	neg	0	0	0	1	0	1	0	Farrow-to-Wean
61	2023-01-17	52	Piglet	10066	neg	0	1	H1avN1	0	1	1	0	Farrow-to-Wean
61	2023-01-17	52	Piglet	6767	neg	0	1	H1avN1	0	1	1	0	Farrow-to-Wean
61	2023-01-17	52	Piglet	539	neg	0	1	H1avN1	0	1	1	0	Farrow-to-Wean
61	2023-01-17	52	Sow	3949	neg	0	1	H1avN1	0	1	1	0	Farrow-to-Wean
61	2023-01-17	52	Piglet	575	neg	0	1	H1avN1	0	1	1	0	Farrow-to-Wean
61	2023-01-17	52	Piglet	8214	neg	0	1	H1avN1	0	1	1	0	Farrow-to-Wean
61	2023-01-17	52	Piglet	6365	neg	0	1	H1avN1	0	1	1	0	Farrow-to-Wean
61	2023-01-17	52	Piglet	4743	28.42	H1avN1	1	H1avN1	0	1	1	0	Farrow-to-Wean
61	2023-01-17	52	Piglet	1251	neg	0	1	H1avN1	0	1	1	0	Farrow-to-Wean
61	2023-01-17	52	Piglet	8022	neg	0	1	H1avN1	0	1	1	0	Farrow-to-Wean
61	2023-01-17	52	Sow	5183	neg	0	1	H1avN1	0	1	1	0	Farrow-to-Wean
61	2023-01-17	52	Sow	6245	neg	0	1	H1avN1	0	1	1	0	Farrow-to-Wean
61	2023-01-17	52	Sow	5940	neg	0	1	H1avN1	0	1	1	0	Farrow-to-Wean
61	2023-01-17	52	Piglet	1465	neg	0	1	H1avN1	0	1	1	0	Farrow-to-Wean
61	2023-01-17	52	Piglet	7743	neg	0	1	H1avN1	0	1	1	0	Farrow-to-Wean
61	2023-01-17	52	Piglet	7541	neg	0	1	H1avN1	0	1	1	0	Farrow-to-Wean
61	2023-01-17	52	Piglet	1745	34.18	H1avN1	1	H1avN1	0	1	1	0	Farrow-to-Wean
61	2023-01-17	52	Piglet	4755	neg	0	1	H1avN1	0	1	1	0	Farrow-to-Wean
61	2023-01-17	52	Piglet	2745	neg	0	1	H1avN1	0	1	1	0	Farrow-to-Wean
62	2023-01-18	41	Fattening pig	4611	neg	0	0	0	0	1	0	0	Farrow-to-Finish
62	2023-01-18	41	Fattening pig	6198	neg	0	0	0	0	1	0	0	Farrow-to-Finish
62	2023-01-18	41	Fattening pig	4944	neg	0	0	0	0	1	0	0	Farrow-to-Finish
62	2023-01-18	41	Fattening pig	7849	neg	0	0	0	0	1	0	0	Farrow-to-Finish
62	2023-01-18	41	Fattening pig	10700	neg	0	0	0	0	1	0	0	Farrow-to-Finish
62	2023-01-18	41	Sow	7816	neg	0	0	0	0	1	0	0	Farrow-to-Finish
62	2023-01-18	41	Sow	10246	neg	0	0	0	0	1	0	0	Farrow-to-Finish
62	2023-01-18	41	Sow	3377	neg	0	0	0	0	1	0	0	Farrow-to-Finish
62	2023-01-18	41	Sow	5297	neg	0	0	0	0	1	0	0	Farrow-to-Finish
62	2023-01-18	41	Sow	5422	neg	0	0	0	0	1	0	0	Farrow-to-Finish
62	2023-01-18	41	Piglet	1229	neg	0	0	0	0	1	0	0	Farrow-to-Finish
62	2023-01-18	41	Piglet	6134	neg	0	0	0	0	1	0	0	Farrow-to-Finish
62	2023-01-18	41	Piglet	10289	neg	0	0	0	0	1	0	0	Farrow-to-Finish
62	2023-01-18	41	Piglet	4064	neg	0	0	0	0	1	0	0	Farrow-to-Finish
62	2023-01-18	41	Piglet	8524	neg	0	0	0	0	1	0	0	Farrow-to-Finish
62	2023-01-18	41	Piglet	5127	neg	0	0	0	0	1	0	0	Farrow-to-Finish
62	2023-01-18	41	Piglet	9467	neg	0	0	0	0	1	0	0	Farrow-to-Finish
62	2023-01-18	41	Piglet	10802	neg	0	0	0	0	1	0	0	Farrow-to-Finish
62	2023-01-18	41	Piglet	1945	neg	0	0	0	0	1	0	0	Farrow-to-Finish
62	2023-01-18	41	Piglet	7937	neg	0	0	0	0	1	0	0	Farrow-to-Finish
63	2023-01-18	33	Piglet	1567	neg	0	1	HxNx	1	1	1	0	Farrow-to-Finish
63	2023-01-18	33	Piglet	9958	neg	0	1	HxNx	1	1	1	0	Farrow-to-Finish
63	2023-01-18	33	Piglet	3377	neg	0	1	HxNx	1	1	1	0	Farrow-to-Finish
63	2023-01-18	33	Piglet	6635	neg	0	1	HxNx	1	1	1	0	Farrow-to-Finish
63	2023-01-18	33	Piglet	9837	neg	0	1	HxNx	1	1	1	0	Farrow-to-Finish
63	2023-01-18	33	Piglet	3912	neg	0	1	HxNx	1	1	1	0	Farrow-to-Finish
63	2023-01-18	33	Piglet	10487	neg	0	1	HxNx	1	1	1	0	Farrow-to-Finish
63	2023-01-18	33	Piglet	635	neg	0	1	HxNx	1	1	1	0	Farrow-to-Finish
63	2023-01-18	33	Piglet	2156	neg	0	1	HxNx	1	1	1	0	Farrow-to-Finish
63	2023-01-18	33	Piglet	8664	neg	0	1	HxNx	1	1	1	0	Farrow-to-Finish
63	2023-01-18	33	Piglet	2458	neg	0	1	HxNx	1	1	1	0	Farrow-to-Finish
63	2023-01-18	33	Piglet	5983	neg	0	1	HxNx	1	1	1	0	Farrow-to-Finish
63	2023-01-18	33	Piglet	2010	neg	0	1	HxNx	1	1	1	0	Farrow-to-Finish
63	2023-01-18	33	Piglet	3130	39.41	HxNx	1	HxNx	1	1	1	0	Farrow-to-Finish
63	2023-01-18	33	Piglet	2496	neg	0	1	HxNx	1	1	1	0	Farrow-to-Finish
63	2023-01-18	33	Piglet	4833	neg	0	1	HxNx	1	1	1	0	Farrow-to-Finish
63	2023-01-18	33	Piglet	8640	neg	0	1	HxNx	1	1	1	0	Farrow-to-Finish
63	2023-01-18	33	Piglet	4616	neg	0	1	HxNx	1	1	1	0	Farrow-to-Finish
63	2023-01-18	33	Piglet	5105	neg	0	1	HxNx	1	1	1	0	Farrow-to-Finish
63	2023-01-18	33	Piglet	2564	neg	0	1	HxNx	1	1	1	0	Farrow-to-Finish
63	2023-01-18	33	Piglet	3673	neg	0	1	HxNx	1	1	1	0	Farrow-to-Finish
63	2023-01-18	33	Piglet	3934	39.22	HxNx	1	HxNx	1	1	1	0	Farrow-to-Finish
63	2023-01-18	33	Piglet	6805	neg	0	1	HxNx	1	1	1	0	Farrow-to-Finish
63	2023-01-18	33	Piglet	4155	neg	0	1	HxNx	1	1	1	0	Farrow-to-Finish
63	2023-01-18	33	Piglet	4630	neg	0	1	HxNx	1	1	1	0	Farrow-to-Finish
63	2023-01-18	33	Piglet	10228	neg	0	1	HxNx	1	1	1	0	Farrow-to-Finish
63	2023-01-18	33	Piglet	8519	neg	0	1	HxNx	1	1	1	0	Farrow-to-Finish
63	2023-01-18	33	Piglet	2865	neg	0	1	HxNx	1	1	1	0	Farrow-to-Finish
63	2023-01-18	33	Piglet	9695	neg	0	1	HxNx	1	1	1	0	Farrow-to-Finish
63	2023-01-18	33	Piglet	7688	neg	0	1	HxNx	1	1	1	0	Farrow-to-Finish
63	2023-01-18	33	Adult	5339	neg	0	1	HxNx	1	1	1	0	Farrow-to-Finish
64	2023-01-19	40	Adult	6556	neg	0	1	H1pdmN2	1	1	1	0	Farrow-to-Finish
64	2023-01-19	40	Piglet	403	neg	0	1	H1pdmN2	1	1	1	0	Farrow-to-Finish
64	2023-01-19	40	Piglet	7942	neg	0	1	H1pdmN2	1	1	1	0	Farrow-to-Finish
64	2023-01-19	40	Piglet	1603	23.47	H1pdmN2	1	H1pdmN2	1	1	1	0	Farrow-to-Finish
64	2023-01-19	40	Fattening pig	1462	34.97	HxN2	1	H1pdmN2	1	1	1	0	Farrow-to-Finish
64	2023-01-19	40	Fattening pig	7991	37.34	HxN2	1	H1pdmN2	1	1	1	0	Farrow-to-Finish
64	2023-01-19	40	Fattening pig	2804	35.00	HxN2	1	H1pdmN2	1	1	1	0	Farrow-to-Finish
64	2023-01-19	40	Fattening pig	3426	neg	0	1	H1pdmN2	1	1	1	0	Farrow-to-Finish
64	2023-01-19	40	Fattening pig	4776	neg	0	1	H1pdmN2	1	1	1	0	Farrow-to-Finish
64	2023-01-19	40	Fattening pig	8040	neg	0	1	H1pdmN2	1	1	1	0	Farrow-to-Finish
65	2023-01-19	42	Piglet	1124	neg	0	0	0	1	1	1	0	Farrow-to-Finish
65	2023-01-19	42	Piglet	5340	neg	0	0	0	1	1	1	0	Farrow-to-Finish
66	2023-01-19	52	Piglet	7545	33.08	H1avN1	1	H1avN1	1	1	1	0	Farrow-to-Finish
66	2023-01-19	52	Piglet	2777	neg	0	1	H1avN1	1	1	1	0	Farrow-to-Finish
66	2023-01-19	52	Adult	4044	neg	0	1	H1avN1	1	1	1	0	Farrow-to-Finish
67	2023-01-20	32	Piglet	8416	neg	0	0	0	1	1	1	0	Farrow-to-Wean
67	2023-01-20	32	Piglet	499	neg	0	0	0	1	1	1	0	Farrow-to-Wean
67	2023-01-20	32	Piglet	8323	neg	0	0	0	1	1	1	0	Farrow-to-Wean
67	2023-01-20	32	Piglet	7350	neg	0	0	0	1	1	1	0	Farrow-to-Wean
67	2023-01-20	32	Piglet	1797	neg	0	0	0	1	1	1	0	Farrow-to-Wean
67	2023-01-20	32	Piglet	6874	neg	0	0	0	1	1	1	0	Farrow-to-Wean
67	2023-01-20	32	Piglet	10605	neg	0	0	0	1	1	1	0	Farrow-to-Wean
67	2023-01-20	32	Piglet	2234	neg	0	0	0	1	1	1	0	Farrow-to-Wean
67	2023-01-20	32	Piglet	2514	neg	0	0	0	1	1	1	0	Farrow-to-Wean
67	2023-01-20	32	Piglet	2390	neg	0	0	0	1	1	1	0	Farrow-to-Wean
67	2023-01-20	32	Piglet	8843	neg	0	0	0	1	1	1	0	Farrow-to-Wean
67	2023-01-20	32	Piglet	7028	neg	0	0	0	1	1	1	0	Farrow-to-Wean
67	2023-01-20	32	Piglet	5672	neg	0	0	0	1	1	1	0	Farrow-to-Wean
67	2023-01-20	32	Piglet	10354	neg	0	0	0	1	1	1	0	Farrow-to-Wean
67	2023-01-20	32	Piglet	10518	neg	0	0	0	1	1	1	0	Farrow-to-Wean
67	2023-01-20	32	Piglet	80	neg	0	0	0	1	1	1	0	Farrow-to-Wean
67	2023-01-20	32	Piglet	9380	neg	0	0	0	1	1	1	0	Farrow-to-Wean
67	2023-01-20	32	Piglet	9368	neg	0	0	0	1	1	1	0	Farrow-to-Wean
67	2023-01-20	32	Piglet	5724	neg	0	0	0	1	1	1	0	Farrow-to-Wean
67	2023-01-20	32	Piglet	5047	neg	0	0	0	1	1	1	0	Farrow-to-Wean
67	2023-01-20	32	Piglet	4400	neg	0	0	0	1	1	1	0	Farrow-to-Wean
67	2023-01-20	32	Piglet	5307	neg	0	0	0	1	1	1	0	Farrow-to-Wean
67	2023-01-20	32	Piglet	668	neg	0	0	0	1	1	1	0	Farrow-to-Wean
67	2023-01-20	32	Piglet	75	neg	0	0	0	1	1	1	0	Farrow-to-Wean
67	2023-01-20	32	Piglet	3104	neg	0	0	0	1	1	1	0	Farrow-to-Wean
67	2023-01-20	32	Piglet	166	neg	0	0	0	1	1	1	0	Farrow-to-Wean
67	2023-01-20	32	Piglet	5438	neg	0	0	0	1	1	1	0	Farrow-to-Wean
67	2023-01-20	32	Piglet	1966	neg	0	0	0	1	1	1	0	Farrow-to-Wean
67	2023-01-20	32	Piglet	9883	neg	0	0	0	1	1	1	0	Farrow-to-Wean
67	2023-01-20	32	Piglet	7439	neg	0	0	0	1	1	1	0	Farrow-to-Wean
67	2023-01-20	32	Piglet	5494	neg	0	0	0	1	1	1	0	Farrow-to-Wean
67	2023-01-20	32	Piglet	5977	neg	0	0	0	1	1	1	0	Farrow-to-Wean
67	2023-01-20	32	Piglet	5657	neg	0	0	0	1	1	1	0	Farrow-to-Wean
67	2023-01-20	32	Piglet	4961	neg	0	0	0	1	1	1	0	Farrow-to-Wean
67	2023-01-20	32	Piglet	5537	neg	0	0	0	1	1	1	0	Farrow-to-Wean
67	2023-01-20	32	Piglet	647	neg	0	0	0	1	1	1	0	Farrow-to-Wean
67	2023-01-20	32	Piglet	844	neg	0	0	0	1	1	1	0	Farrow-to-Wean
67	2023-01-20	32	Piglet	870	neg	0	0	0	1	1	1	0	Farrow-to-Wean
67	2023-01-20	32	Piglet	10804	neg	0	0	0	1	1	1	0	Farrow-to-Wean
67	2023-01-20	32	Sow	2434	neg	0	0	0	1	1	1	0	Farrow-to-Wean
67	2023-01-20	32	Sow	8396	neg	0	0	0	1	1	1	0	Farrow-to-Wean
67	2023-01-20	32	Sow	1610	neg	0	0	0	1	1	1	0	Farrow-to-Wean
67	2023-01-20	32	Sow	4893	neg	0	0	0	1	1	1	0	Farrow-to-Wean
67	2023-01-20	32	Sow	1087	neg	0	0	0	1	1	1	0	Farrow-to-Wean
67	2023-01-20	32	Sow	4378	neg	0	0	0	1	1	1	0	Farrow-to-Wean
67	2023-01-20	32	Sow	77	neg	0	0	0	1	1	1	0	Farrow-to-Wean
67	2023-01-20	32	Sow	10292	neg	0	0	0	1	1	1	0	Farrow-to-Wean
67	2023-01-20	32	Sow	9679	neg	0	0	0	1	1	1	0	Farrow-to-Wean
67	2023-01-20	32	Sow	10030	neg	0	0	0	1	1	1	0	Farrow-to-Wean
67	2023-01-20	32	Sow	4474	neg	0	0	0	1	1	1	0	Farrow-to-Wean
67	2023-01-20	32	Sow	9907	neg	0	0	0	1	1	1	0	Farrow-to-Wean
67	2023-01-20	32	Sow	10796	neg	0	0	0	1	1	1	0	Farrow-to-Wean
67	2023-01-20	32	Sow	5212	neg	0	0	0	1	1	1	0	Farrow-to-Wean
67	2023-01-20	32	Sow	4197	neg	0	0	0	1	1	1	0	Farrow-to-Wean
67	2023-01-20	32	Sow	5663	neg	0	0	0	1	1	1	0	Farrow-to-Wean
67	2023-01-20	32	Sow	7673	neg	0	0	0	1	1	1	0	Farrow-to-Wean
67	2023-01-20	32	Sow	10351	neg	0	0	0	1	1	1	0	Farrow-to-Wean
67	2023-01-20	32	Sow	1345	neg	0	0	0	1	1	1	0	Farrow-to-Wean
67	2023-01-20	32	Sow	9901	neg	0	0	0	1	1	1	0	Farrow-to-Wean
67	2023-01-20	32	Sow	8232	neg	0	0	0	1	1	1	0	Farrow-to-Wean
68	2023-01-20	54	Piglet	5814	neg	0	1	H1avN1	1	1	1	0	Farrow-to-Wean
68	2023-01-20	54	Piglet	2575	neg	0	1	H1avN1	1	1	1	0	Farrow-to-Wean
68	2023-01-20	54	Piglet	4882	neg	0	1	H1avN1	1	1	1	0	Farrow-to-Wean
68	2023-01-20	54	Piglet	3668	neg	0	1	H1avN1	1	1	1	0	Farrow-to-Wean
68	2023-01-20	54	Piglet	1277	neg	0	1	H1avN1	1	1	1	0	Farrow-to-Wean
68	2023-01-20	54	Piglet	2484	neg	0	1	H1avN1	1	1	1	0	Farrow-to-Wean
68	2023-01-20	54	Piglet	374	neg	0	1	H1avN1	1	1	1	0	Farrow-to-Wean
68	2023-01-20	54	Piglet	3369	neg	0	1	H1avN1	1	1	1	0	Farrow-to-Wean
68	2023-01-20	54	Piglet	1154	neg	0	1	H1avN1	1	1	1	0	Farrow-to-Wean
68	2023-01-20	54	Piglet	6047	neg	0	1	H1avN1	1	1	1	0	Farrow-to-Wean
68	2023-01-20	54	Piglet	3243	neg	0	1	H1avN1	1	1	1	0	Farrow-to-Wean
68	2023-01-20	54	Piglet	5965	36.94	H1avN2	1	H1avN1	1	1	1	0	Farrow-to-Wean
68	2023-01-20	54	Piglet	3827	neg	0	1	H1avN1	1	1	1	0	Farrow-to-Wean
68	2023-01-20	54	Piglet	4888	neg	0	1	H1avN1	1	1	1	0	Farrow-to-Wean
68	2023-01-20	54	Piglet	7513	24.99	H1avN2	1	H1avN1	1	1	1	0	Farrow-to-Wean
68	2023-01-20	54	Piglet	3949	neg	0	1	H1avN1	1	1	1	0	Farrow-to-Wean
68	2023-01-20	54	Piglet	8310	neg	0	1	H1avN1	1	1	1	0	Farrow-to-Wean
68	2023-01-20	54	Piglet	10026	neg	0	1	H1avN1	1	1	1	0	Farrow-to-Wean
68	2023-01-20	54	Piglet	3556	neg	0	1	H1avN1	1	1	1	0	Farrow-to-Wean
68	2023-01-20	54	Piglet	1332	neg	0	1	H1avN1	1	1	1	0	Farrow-to-Wean
68	2023-01-20	54	Piglet	6464	neg	0	1	H1avN1	1	1	1	0	Farrow-to-Wean
69	2023-01-26	55	Piglet	7510	neg	0	0	0	1	0	0	0	Farrow-to-Finish
69	2023-01-26	55	Piglet	7957	neg	0	0	0	1	0	0	0	Farrow-to-Finish
69	2023-01-26	55	Piglet	2296	neg	0	0	0	1	0	0	0	Farrow-to-Finish
69	2023-01-26	55	Piglet	9982	neg	0	0	0	1	0	0	0	Farrow-to-Finish
69	2023-01-26	55	Piglet	4515	neg	0	0	0	1	0	0	0	Farrow-to-Finish
69	2023-01-26	55	Piglet	2453	neg	0	0	0	1	0	0	0	Farrow-to-Finish
69	2023-01-26	55	Piglet	329	neg	0	0	0	1	0	0	0	Farrow-to-Finish
69	2023-01-26	55	Piglet	3920	neg	0	0	0	1	0	0	0	Farrow-to-Finish
69	2023-01-26	55	Piglet	4637	neg	0	0	0	1	0	0	0	Farrow-to-Finish
69	2023-01-26	55	Piglet	9076	neg	0	0	0	1	0	0	0	Farrow-to-Finish
69	2023-01-26	55	Piglet	4621	neg	0	0	0	1	0	0	0	Farrow-to-Finish
69	2023-01-26	55	Piglet	910	neg	0	0	0	1	0	0	0	Farrow-to-Finish
69	2023-01-26	55	Piglet	1689	neg	0	0	0	1	0	0	0	Farrow-to-Finish
69	2023-01-26	55	Piglet	9953	neg	0	0	0	1	0	0	0	Farrow-to-Finish
69	2023-01-26	55	Piglet	10686	neg	0	0	0	1	0	0	0	Farrow-to-Finish
69	2023-01-26	55	Piglet	3246	neg	0	0	0	1	0	0	0	Farrow-to-Finish
69	2023-01-26	55	Piglet	8130	neg	0	0	0	1	0	0	0	Farrow-to-Finish
69	2023-01-26	55	Piglet	9362	neg	0	0	0	1	0	0	0	Farrow-to-Finish
69	2023-01-26	55	Piglet	6584	neg	0	0	0	1	0	0	0	Farrow-to-Finish
70	2023-01-26	39	Piglet	3346	neg	0	1	H1avN1	1	1	1	0	Farrow-to-Finish
70	2023-01-26	39	Piglet	10289	neg	0	1	H1avN1	1	1	1	0	Farrow-to-Finish
70	2023-01-26	39	Piglet	7156	neg	0	1	H1avN1	1	1	1	0	Farrow-to-Finish
70	2023-01-26	39	Piglet	9941	neg	0	1	H1avN1	1	1	1	0	Farrow-to-Finish
70	2023-01-26	39	Piglet	4225	neg	0	1	H1avN1	1	1	1	0	Farrow-to-Finish
70	2023-01-26	39	Piglet	3352	26.30	H1avN1	1	H1avN1	1	1	1	0	Farrow-to-Finish
70	2023-01-26	39	Piglet	1714	neg	0	1	H1avN1	1	1	1	0	Farrow-to-Finish
70	2023-01-26	39	Piglet	1621	neg	0	1	H1avN1	1	1	1	0	Farrow-to-Finish
70	2023-01-26	39	Piglet	6736	neg	0	1	H1avN1	1	1	1	0	Farrow-to-Finish
70	2023-01-26	39	Piglet	1136	37.21	H1avN1	1	H1avN1	1	1	1	0	Farrow-to-Finish
70	2023-01-26	39	Piglet	63	neg	0	1	H1avN1	1	1	1	0	Farrow-to-Finish
70	2023-01-26	39	Piglet	10523	neg	0	1	H1avN1	1	1	1	0	Farrow-to-Finish
70	2023-01-26	39	Piglet	6259	neg	0	1	H1avN1	1	1	1	0	Farrow-to-Finish
70	2023-01-26	39	Piglet	1504	neg	0	1	H1avN1	1	1	1	0	Farrow-to-Finish
70	2023-01-26	39	Piglet	9016	neg	0	1	H1avN1	1	1	1	0	Farrow-to-Finish
70	2023-01-26	39	Piglet	2426	neg	0	1	H1avN1	1	1	1	0	Farrow-to-Finish
70	2023-01-26	39	Piglet	8432	neg	0	1	H1avN1	1	1	1	0	Farrow-to-Finish
70	2023-01-26	39	Piglet	8990	neg	0	1	H1avN1	1	1	1	0	Farrow-to-Finish
70	2023-01-26	39	Piglet	9662	neg	0	1	H1avN1	1	1	1	0	Farrow-to-Finish
70	2023-01-26	39	Piglet	5661	neg	0	1	H1avN1	1	1	1	0	Farrow-to-Finish
71	2023-01-30	56	Piglet	10006	neg	0	1	H1avN1	1	0	0	1	Finishing
71	2023-01-30	56	Piglet	7812	neg	0	1	H1avN1	1	0	0	1	Finishing
71	2023-01-30	56	Piglet	4952	neg	0	1	H1avN1	1	0	0	1	Finishing
71	2023-01-30	56	Piglet	2046	neg	0	1	H1avN1	1	0	0	1	Finishing
71	2023-01-30	56	Piglet	1968	neg	0	1	H1avN1	1	0	0	1	Finishing
71	2023-01-30	56	Piglet	10663	30.83	H1avN1	1	H1avN1	1	0	0	1	Finishing
71	2023-01-30	56	Piglet	10458	neg	0	1	H1avN1	1	0	0	1	Finishing
71	2023-01-30	56	Piglet	1641	24.46	H1avN1	1	H1avN1	1	0	0	1	Finishing
71	2023-01-30	56	Piglet	506	neg	0	1	H1avN1	1	0	0	1	Finishing
71	2023-01-30	56	Piglet	7932	neg	0	1	H1avN1	1	0	0	1	Finishing
71	2023-01-30	56	Piglet	6622	neg	0	1	H1avN1	1	0	0	1	Finishing
71	2023-01-30	56	Piglet	3258	neg	0	1	H1avN1	1	0	0	1	Finishing
71	2023-01-30	56	Piglet	2360	neg	0	1	H1avN1	1	0	0	1	Finishing
71	2023-01-30	56	Piglet	7766	neg	0	1	H1avN1	1	0	0	1	Finishing
71	2023-01-30	56	Piglet	5736	neg	0	1	H1avN1	1	0	0	1	Finishing
72	2023-01-30	57	Fattening pig	7598	neg	0	1	H1pdmN2	1	0	1	0	Farrow-to-Finish
72	2023-01-30	57	Fattening pig	3294	neg	0	1	H1pdmN2	1	0	1	0	Farrow-to-Finish
72	2023-01-30	57	Fattening pig	6721	neg	0	1	H1pdmN2	1	0	1	0	Farrow-to-Finish
72	2023-01-30	57	Fattening pig	6777	neg	0	1	H1pdmN2	1	0	1	0	Farrow-to-Finish
72	2023-01-30	57	Fattening pig	492	neg	0	1	H1pdmN2	1	0	1	0	Farrow-to-Finish
72	2023-01-30	57	Piglet	1706	neg	0	1	H1pdmN2	1	0	1	0	Farrow-to-Finish
72	2023-01-30	57	Piglet	6174	33.07	H1pdmN2	1	H1pdmN2	1	0	1	0	Farrow-to-Finish
72	2023-01-30	57	Piglet	5730	neg	0	1	H1pdmN2	1	0	1	0	Farrow-to-Finish
72	2023-01-30	57	Piglet	3878	neg	0	1	H1pdmN2	1	0	1	0	Farrow-to-Finish
72	2023-01-30	57	Piglet	2505	neg	0	1	H1pdmN2	1	0	1	0	Farrow-to-Finish
73	2023-01-30	29	Piglet	9500	neg	0	0	0	1	1	1	0	Farrow-to-Wean
73	2023-01-30	29	Piglet	1178	neg	0	0	0	1	1	1	0	Farrow-to-Wean
73	2023-01-30	29	Piglet	7288	neg	0	0	0	1	1	1	0	Farrow-to-Wean
73	2023-01-30	29	Piglet	1344	neg	0	0	0	1	1	1	0	Farrow-to-Wean
73	2023-01-30	29	Piglet	1540	neg	0	0	0	1	1	1	0	Farrow-to-Wean
73	2023-01-30	29	Piglet	1178	neg	0	0	0	1	1	1	0	Farrow-to-Wean
73	2023-01-30	29	Piglet	88	neg	0	0	0	1	1	1	0	Farrow-to-Wean
73	2023-01-30	29	Piglet	7704	neg	0	0	0	1	1	1	0	Farrow-to-Wean
73	2023-01-30	29	Piglet	6967	neg	0	0	0	1	1	1	0	Farrow-to-Wean
73	2023-01-30	29	Piglet	6551	neg	0	0	0	1	1	1	0	Farrow-to-Wean
73	2023-01-30	29	Piglet	8011	neg	0	0	0	1	1	1	0	Farrow-to-Wean
73	2023-01-30	29	Piglet	7931	neg	0	0	0	1	1	1	0	Farrow-to-Wean
73	2023-01-30	29	Piglet	10595	neg	0	0	0	1	1	1	0	Farrow-to-Wean
73	2023-01-30	29	Piglet	6688	neg	0	0	0	1	1	1	0	Farrow-to-Wean
73	2023-01-30	29	Piglet	10279	neg	0	0	0	1	1	1	0	Farrow-to-Wean
73	2023-01-30	29	Piglet	5726	neg	0	0	0	1	1	1	0	Farrow-to-Wean
73	2023-01-30	29	Piglet	32	neg	0	0	0	1	1	1	0	Farrow-to-Wean
73	2023-01-30	29	Piglet	2561	neg	0	0	0	1	1	1	0	Farrow-to-Wean
73	2023-01-30	29	Piglet	1643	neg	0	0	0	1	1	1	0	Farrow-to-Wean
73	2023-01-30	29	Piglet	7121	neg	0	0	0	1	1	1	0	Farrow-to-Wean
73	2023-01-30	29	Piglet	6762	neg	0	0	0	1	1	1	0	Farrow-to-Wean
73	2023-01-30	29	Piglet	6938	neg	0	0	0	1	1	1	0	Farrow-to-Wean
73	2023-01-30	29	Piglet	3313	neg	0	0	0	1	1	1	0	Farrow-to-Wean
73	2023-01-30	29	Piglet	4081	neg	0	0	0	1	1	1	0	Farrow-to-Wean
73	2023-01-30	29	Piglet	10387	neg	0	0	0	1	1	1	0	Farrow-to-Wean
73	2023-01-30	29	Piglet	8807	neg	0	0	0	1	1	1	0	Farrow-to-Wean
73	2023-01-30	29	Piglet	1420	neg	0	0	0	1	1	1	0	Farrow-to-Wean
73	2023-01-30	29	Piglet	953	neg	0	0	0	1	1	1	0	Farrow-to-Wean
73	2023-01-30	29	Piglet	3666	neg	0	0	0	1	1	1	0	Farrow-to-Wean
73	2023-01-30	29	Piglet	10331	neg	0	0	0	1	1	1	0	Farrow-to-Wean
73	2023-01-30	29	Piglet	10909	neg	0	0	0	1	1	1	0	Farrow-to-Wean
73	2023-01-30	29	Piglet	10011	neg	0	0	0	1	1	1	0	Farrow-to-Wean
73	2023-01-30	29	Piglet	4372	neg	0	0	0	1	1	1	0	Farrow-to-Wean
73	2023-01-30	29	Piglet	4499	neg	0	0	0	1	1	1	0	Farrow-to-Wean
73	2023-01-30	29	Piglet	9472	neg	0	0	0	1	1	1	0	Farrow-to-Wean
73	2023-01-30	29	Piglet	1078	neg	0	0	0	1	1	1	0	Farrow-to-Wean
73	2023-01-30	29	Piglet	8836	neg	0	0	0	1	1	1	0	Farrow-to-Wean
73	2023-01-30	29	Piglet	2085	neg	0	0	0	1	1	1	0	Farrow-to-Wean
73	2023-01-30	29	Piglet	4268	neg	0	0	0	1	1	1	0	Farrow-to-Wean
73	2023-01-30	29	Piglet	1039	neg	0	0	0	1	1	1	0	Farrow-to-Wean
73	2023-01-30	29	Sow	9901	neg	0	0	0	1	1	1	0	Farrow-to-Wean
73	2023-01-30	29	Sow	10253	neg	0	0	0	1	1	1	0	Farrow-to-Wean
73	2023-01-30	29	Sow	386	neg	0	0	0	1	1	1	0	Farrow-to-Wean
73	2023-01-30	29	Sow	3661	neg	0	0	0	1	1	1	0	Farrow-to-Wean
73	2023-01-30	29	Sow	9108	neg	0	0	0	1	1	1	0	Farrow-to-Wean
73	2023-01-30	29	Sow	5711	neg	0	0	0	1	1	1	0	Farrow-to-Wean
73	2023-01-30	29	Sow	9211	neg	0	0	0	1	1	1	0	Farrow-to-Wean
73	2023-01-30	29	Sow	6078	neg	0	0	0	1	1	1	0	Farrow-to-Wean
73	2023-01-30	29	Sow	728	neg	0	0	0	1	1	1	0	Farrow-to-Wean
73	2023-01-30	29	Sow	7011	neg	0	0	0	1	1	1	0	Farrow-to-Wean
73	2023-01-30	29	Sow	7664	neg	0	0	0	1	1	1	0	Farrow-to-Wean
73	2023-01-30	29	Sow	10950	neg	0	0	0	1	1	1	0	Farrow-to-Wean
73	2023-01-30	29	Sow	7015	neg	0	0	0	1	1	1	0	Farrow-to-Wean
73	2023-01-30	29	Sow	6008	neg	0	0	0	1	1	1	0	Farrow-to-Wean
73	2023-01-30	29	Sow	7662	neg	0	0	0	1	1	1	0	Farrow-to-Wean
73	2023-01-30	29	Sow	3810	neg	0	0	0	1	1	1	0	Farrow-to-Wean
73	2023-01-30	29	Sow	6996	neg	0	0	0	1	1	1	0	Farrow-to-Wean
73	2023-01-30	29	Sow	6585	neg	0	0	0	1	1	1	0	Farrow-to-Wean
73	2023-01-30	29	Sow	7975	neg	0	0	0	1	1	1	0	Farrow-to-Wean
73	2023-01-30	29	Sow	7798	neg	0	0	0	1	1	1	0	Farrow-to-Wean
74	2023-02-01	58	Piglet	3686	neg	0	0	0	1	0	0	0	Farrow-to-Finish
74	2023-02-01	58	Piglet	4529	neg	0	0	0	1	0	0	0	Farrow-to-Finish
74	2023-02-01	58	Piglet	4031	neg	0	0	0	1	0	0	0	Farrow-to-Finish
74	2023-02-01	58	Piglet	3740	neg	0	0	0	1	0	0	0	Farrow-to-Finish
74	2023-02-01	58	Piglet	5694	neg	0	0	0	1	0	0	0	Farrow-to-Finish
75	2023-02-01	59	Fattening pig	8509	neg	0	1	H1avN1	1	1	0	0	Finishing
75	2023-02-01	59	Fattening pig	10412	neg	0	1	H1avN1	1	1	0	0	Finishing
75	2023-02-01	59	Fattening pig	9142	37.43	H1avN1	1	H1avN1	1	1	0	0	Finishing
75	2023-02-01	59	Fattening pig	3709	neg	0	1	H1avN1	1	1	0	0	Finishing
75	2023-02-01	59	Fattening pig	7777	neg	0	1	H1avN1	1	1	0	0	Finishing
75	2023-02-01	59	Fattening pig	5250	neg	0	1	H1avN1	1	1	0	0	Finishing
75	2023-02-01	59	Fattening pig	4177	32.24	H1avN1	1	H1avN1	1	1	0	0	Finishing
75	2023-02-01	59	Fattening pig	6969	neg	0	1	H1avN1	1	1	0	0	Finishing
75	2023-02-01	59	Fattening pig	10917	neg	0	1	H1avN1	1	1	0	0	Finishing
75	2023-02-01	59	Fattening pig	4161	neg	0	1	H1avN1	1	1	0	0	Finishing
76	2023-02-03	60	Piglet	9053	neg	0	0	0	1	0	1	0	Farrow-to-Wean
76	2023-02-03	60	Piglet	3293	neg	0	0	0	1	0	1	0	Farrow-to-Wean
76	2023-02-03	60	Piglet	4886	neg	0	0	0	1	0	1	0	Farrow-to-Wean
76	2023-02-03	60	Piglet	148	neg	0	0	0	1	0	1	0	Farrow-to-Wean
76	2023-02-03	60	Piglet	10494	neg	0	0	0	1	0	1	0	Farrow-to-Wean
76	2023-02-03	60	Piglet	547	neg	0	0	0	1	0	1	0	Farrow-to-Wean
76	2023-02-03	60	Piglet	1600	neg	0	0	0	1	0	1	0	Farrow-to-Wean
76	2023-02-03	60	Piglet	9849	neg	0	0	0	1	0	1	0	Farrow-to-Wean
76	2023-02-03	60	Piglet	6711	neg	0	0	0	1	0	1	0	Farrow-to-Wean
76	2023-02-03	60	Piglet	9301	neg	0	0	0	1	0	1	0	Farrow-to-Wean
77	2023-02-06	61	Piglet	2665	neg	0	1	H1avN1	1	1	1	0	Farrow-to-Wean
77	2023-02-06	61	Piglet	5122	neg	0	1	H1avN1	1	1	1	0	Farrow-to-Wean
77	2023-02-06	61	Piglet	3938	32.64	H1avN1	1	H1avN1	1	1	1	0	Farrow-to-Wean
77	2023-02-06	61	Piglet	6651	neg	0	1	H1avN1	1	1	1	0	Farrow-to-Wean
78	2023-02-06	62	Piglet	8932	neg	0	0	0	1	0	0	0	Wean-to-Finish
78	2023-02-06	62	Piglet	9330	neg	0	0	0	1	0	0	0	Wean-to-Finish
78	2023-02-06	62	Piglet	9833	neg	0	0	0	1	0	0	0	Wean-to-Finish
78	2023-02-06	62	Piglet	497	neg	0	0	0	1	0	0	0	Wean-to-Finish
78	2023-02-06	62	Piglet	7277	neg	0	0	0	1	0	0	0	Wean-to-Finish
78	2023-02-06	62	Piglet	6272	neg	0	0	0	1	0	0	0	Wean-to-Finish
78	2023-02-06	62	Piglet	5050	neg	0	0	0	1	0	0	0	Wean-to-Finish
78	2023-02-06	62	Piglet	7720	neg	0	0	0	1	0	0	0	Wean-to-Finish
78	2023-02-06	62	Piglet	6330	neg	0	0	0	1	0	0	0	Wean-to-Finish
78	2023-02-06	62	Piglet	5739	neg	0	0	0	1	0	0	0	Wean-to-Finish
78	2023-02-06	62	Piglet	430	neg	0	0	0	1	0	0	0	Wean-to-Finish
78	2023-02-06	62	Piglet	913	neg	0	0	0	1	0	0	0	Wean-to-Finish
78	2023-02-06	62	Piglet	10864	neg	0	0	0	1	0	0	0	Wean-to-Finish
78	2023-02-06	62	Piglet	5212	neg	0	0	0	1	0	0	0	Wean-to-Finish
78	2023-02-06	62	Piglet	10391	neg	0	0	0	1	0	0	0	Wean-to-Finish
78	2023-02-06	62	Piglet	5106	neg	0	0	0	1	0	0	0	Wean-to-Finish
78	2023-02-06	62	Piglet	1816	neg	0	0	0	1	0	0	0	Wean-to-Finish
78	2023-02-06	62	Piglet	10781	neg	0	0	0	1	0	0	0	Wean-to-Finish
78	2023-02-06	62	Piglet	1609	neg	0	0	0	1	0	0	0	Wean-to-Finish
78	2023-02-06	62	Piglet	10725	neg	0	0	0	1	0	0	0	Wean-to-Finish
79	2023-02-06	63	Sow	3367	neg	0	1	H1pdmN1pdm	1	1	0	1	Farrow-to-Wean
79	2023-02-06	63	Sow	2592	neg	0	1	H1pdmN1pdm	1	1	0	1	Farrow-to-Wean
79	2023-02-06	63	Sow	7328	neg	0	1	H1pdmN1pdm	1	1	0	1	Farrow-to-Wean
79	2023-02-06	63	Sow	5723	neg	0	1	H1pdmN1pdm	1	1	0	1	Farrow-to-Wean
79	2023-02-06	63	Sow	3773	neg	0	1	H1pdmN1pdm	1	1	0	1	Farrow-to-Wean
79	2023-02-06	63	Piglet	10772	neg	0	1	H1pdmN1pdm	1	1	0	1	Farrow-to-Wean
79	2023-02-06	63	Piglet	2386	neg	0	1	H1pdmN1pdm	1	1	0	1	Farrow-to-Wean
79	2023-02-06	63	Piglet	6526	neg	0	1	H1pdmN1pdm	1	1	0	1	Farrow-to-Wean
79	2023-02-06	63	Piglet	4626	neg	0	1	H1pdmN1pdm	1	1	0	1	Farrow-to-Wean
79	2023-02-06	63	Piglet	3726	neg	0	1	H1pdmN1pdm	1	1	0	1	Farrow-to-Wean
79	2023-02-06	63	Piglet	2854	neg	0	1	H1pdmN1pdm	1	1	0	1	Farrow-to-Wean
79	2023-02-06	63	Piglet	6092	neg	0	1	H1pdmN1pdm	1	1	0	1	Farrow-to-Wean
79	2023-02-06	63	Piglet	1290	30.50	H1pdmN1pdm	1	H1pdmN1pdm	1	1	0	1	Farrow-to-Wean
79	2023-02-06	63	Piglet	1201	neg	0	1	H1pdmN1pdm	1	1	0	1	Farrow-to-Wean
79	2023-02-06	63	Piglet	7350	neg	0	1	H1pdmN1pdm	1	1	0	1	Farrow-to-Wean
80	2023-02-07	64	Piglet	1183	33.10	H1avN1	1	H1av/H1pdm N1/N2	1	1	1	0	Farrow-to-Wean
80	2023-02-07	64	Piglet	1685	neg	0	1	H1av/H1pdm N1/N2	1	1	1	0	Farrow-to-Wean
80	2023-02-07	64	Piglet	9003	22.83	H1av/H1pdm N1/N2	1	H1av/H1pdm N1/N2	1	1	1	0	Farrow-to-Wean
80	2023-02-07	64	Piglet	3357	27.36	H1pdmN1	1	H1av/H1pdm N1/N2	1	1	1	0	Farrow-to-Wean
80	2023-02-07	64	Piglet	8491	27.40	H1avN2	1	H1av/H1pdm N1/N2	1	1	1	0	Farrow-to-Wean
80	2023-02-07	64	Piglet	7947	neg	0	1	H1av/H1pdm N1/N2	1	1	1	0	Farrow-to-Wean
80	2023-02-07	64	Piglet	2382	31.51	H1pdmN1	1	H1av/H1pdm N1/N2	1	1	1	0	Farrow-to-Wean
80	2023-02-07	64	Piglet	2047	neg	0	1	H1av/H1pdm N1/N2	1	1	1	0	Farrow-to-Wean
80	2023-02-07	64	Piglet	6084	39.51	0	1	H1av/H1pdm N1/N2	1	1	1	0	Farrow-to-Wean
80	2023-02-07	64	Piglet	9356	neg	0	1	H1av/H1pdm N1/N2	1	1	1	0	Farrow-to-Wean
80	2023-02-07	64	Piglet	732	39.22	HxN1	1	H1av/H1pdm N1/N2	1	1	1	0	Farrow-to-Wean
80	2023-02-07	64	Piglet	8051	neg	0	1	H1av/H1pdm N1/N2	1	1	1	0	Farrow-to-Wean
80	2023-02-07	64	Piglet	10174	neg	0	1	H1av/H1pdm N1/N2	1	1	1	0	Farrow-to-Wean
80	2023-02-07	64	Piglet	6110	neg	0	1	H1av/H1pdm N1/N2	1	1	1	0	Farrow-to-Wean
80	2023-02-07	64	Piglet	4916	37.49	H1avN2	1	H1av/H1pdm N1/N2	1	1	1	0	Farrow-to-Wean
80	2023-02-07	64	Piglet	10472	neg	0	1	H1av/H1pdm N1/N2	1	1	1	0	Farrow-to-Wean
80	2023-02-07	64	Piglet	8924	neg	0	1	H1av/H1pdm N1/N2	1	1	1	0	Farrow-to-Wean
80	2023-02-07	64	Piglet	6586	neg	0	1	H1av/H1pdm N1/N2	1	1	1	0	Farrow-to-Wean
80	2023-02-07	64	Piglet	9071	neg	0	1	H1av/H1pdm N1/N2	1	1	1	0	Farrow-to-Wean
80	2023-02-07	64	Piglet	4927	neg	0	1	H1av/H1pdm N1/N2	1	1	1	0	Farrow-to-Wean
81	2023-02-08	41	Fattening pig	9557	neg	0	0	0	0	1	0	0	Farrow-to-Finish
81	2023-02-08	41	Fattening pig	4086	neg	0	0	0	0	1	0	0	Farrow-to-Finish
81	2023-02-08	41	Fattening pig	4538	neg	0	0	0	0	1	0	0	Farrow-to-Finish
81	2023-02-08	41	Fattening pig	2764	neg	0	0	0	0	1	0	0	Farrow-to-Finish
81	2023-02-08	41	Fattening pig	10163	neg	0	0	0	0	1	0	0	Farrow-to-Finish
81	2023-02-08	41	Fattening pig	500	neg	0	0	0	0	1	0	0	Farrow-to-Finish
81	2023-02-08	41	Fattening pig	10639	neg	0	0	0	0	1	0	0	Farrow-to-Finish
81	2023-02-08	41	Fattening pig	2173	neg	0	0	0	0	1	0	0	Farrow-to-Finish
81	2023-02-08	41	Fattening pig	7320	neg	0	0	0	0	1	0	0	Farrow-to-Finish
81	2023-02-08	41	Fattening pig	7071	neg	0	0	0	0	1	0	0	Farrow-to-Finish
81	2023-02-08	41	Piglet	3488	neg	0	0	0	0	1	0	0	Farrow-to-Finish
81	2023-02-08	41	Piglet	349	neg	0	0	0	0	1	0	0	Farrow-to-Finish
81	2023-02-08	41	Piglet	2958	neg	0	0	0	0	1	0	0	Farrow-to-Finish
81	2023-02-08	41	Piglet	7854	neg	0	0	0	0	1	0	0	Farrow-to-Finish
81	2023-02-08	41	Piglet	10449	neg	0	0	0	0	1	0	0	Farrow-to-Finish
81	2023-02-08	41	Piglet	10322	neg	0	0	0	0	1	0	0	Farrow-to-Finish
81	2023-02-08	41	Piglet	10151	neg	0	0	0	0	1	0	0	Farrow-to-Finish
81	2023-02-08	41	Piglet	9556	neg	0	0	0	0	1	0	0	Farrow-to-Finish
81	2023-02-08	41	Piglet	2098	neg	0	0	0	0	1	0	0	Farrow-to-Finish
81	2023-02-08	41	Piglet	8737	neg	0	0	0	0	1	0	0	Farrow-to-Finish
81	2023-02-08	41	Piglet	5990	neg	0	0	0	0	1	0	0	Farrow-to-Finish
82	2023-02-13	65	Piglet	4016	neg	0	0	0	1	0	1	0	Farrow-to-Wean
82	2023-02-13	65	Piglet	2618	neg	0	0	0	1	0	1	0	Farrow-to-Wean
82	2023-02-13	65	Piglet	5462	neg	0	0	0	1	0	1	0	Farrow-to-Wean
82	2023-02-13	65	Piglet	4587	neg	0	0	0	1	0	1	0	Farrow-to-Wean
82	2023-02-13	65	Piglet	3350	neg	0	0	0	1	0	1	0	Farrow-to-Wean
82	2023-02-13	65	Piglet	4289	neg	0	0	0	1	0	1	0	Farrow-to-Wean
82	2023-02-13	65	Piglet	829	neg	0	0	0	1	0	1	0	Farrow-to-Wean
82	2023-02-13	65	Piglet	2188	neg	0	0	0	1	0	1	0	Farrow-to-Wean
82	2023-02-13	65	Piglet	930	neg	0	0	0	1	0	1	0	Farrow-to-Wean
82	2023-02-13	65	Piglet	5414	neg	0	0	0	1	0	1	0	Farrow-to-Wean
82	2023-02-13	65	Piglet	8943	neg	0	0	0	1	0	1	0	Farrow-to-Wean
82	2023-02-13	65	Piglet	784	neg	0	0	0	1	0	1	0	Farrow-to-Wean
83	2023-02-14	66	Fattening pig	10155	neg	0	0	0	1	1	0	0	Finishing
83	2023-02-14	66	Fattening pig	10063	neg	0	0	0	1	1	0	0	Finishing
83	2023-02-14	66	Fattening pig	10819	neg	0	0	0	1	1	0	0	Finishing
83	2023-02-14	66	Fattening pig	817	neg	0	0	0	1	1	0	0	Finishing
83	2023-02-14	66	Fattening pig	10105	neg	0	0	0	1	1	0	0	Finishing
83	2023-02-14	66	Fattening pig	5661	neg	0	0	0	1	1	0	0	Finishing
83	2023-02-14	66	Fattening pig	3849	neg	0	0	0	1	1	0	0	Finishing
83	2023-02-14	66	Fattening pig	8028	neg	0	0	0	1	1	0	0	Finishing
83	2023-02-14	66	Fattening pig	7295	neg	0	0	0	1	1	0	0	Finishing
83	2023-02-14	66	Fattening pig	2779	neg	0	0	0	1	1	0	0	Finishing
84	2023-02-14	67	Piglet	6854	26.13	H1avN1	1	H1avN1	1	0	1	0	Farrow-to-Finish
84	2023-02-14	67	Piglet	5569	20.45	H1avN1	1	H1avN1	1	0	1	0	Farrow-to-Finish
84	2023-02-14	67	Piglet	8776	22.23	H1avN1	1	H1avN1	1	0	1	0	Farrow-to-Finish
84	2023-02-14	67	Piglet	5474	26.35	H1avN1	1	H1avN1	1	0	1	0	Farrow-to-Finish
84	2023-02-14	67	Piglet	9780	25.28	H1avN1	1	H1avN1	1	0	1	0	Farrow-to-Finish
84	2023-02-14	67	Piglet	8280	21.24	H1avN1	1	H1avN1	1	0	1	0	Farrow-to-Finish
84	2023-02-14	67	Piglet	10410	23.15	H1avN1	1	H1avN1	1	0	1	0	Farrow-to-Finish
84	2023-02-14	67	Piglet	5264	21.96	H1avN1	1	H1avN1	1	0	1	0	Farrow-to-Finish
84	2023-02-14	67	Piglet	5659	20.92	H1avN1	1	H1avN1	1	0	1	0	Farrow-to-Finish
84	2023-02-14	67	Piglet	399	22.73	H1avN1	1	H1avN1	1	0	1	0	Farrow-to-Finish
84	2023-02-14	67	Piglet	8558	23.70	H1avN1	1	H1avN1	1	0	1	0	Farrow-to-Finish
84	2023-02-14	67	Piglet	7172	21.52	H1avN1	1	H1avN1	1	0	1	0	Farrow-to-Finish
84	2023-02-14	67	Piglet	5047	21.73	H1avN1	1	H1avN1	1	0	1	0	Farrow-to-Finish
84	2023-02-14	67	Piglet	10113	23.44	H1avN1	1	H1avN1	1	0	1	0	Farrow-to-Finish
84	2023-02-14	67	Piglet	10143	20.06	H1avN1	1	H1avN1	1	0	1	0	Farrow-to-Finish
85	2023-02-14	68	Piglet	10532	neg	0	1	H1avN1	n.d.	n.d.	n.d.	n.d.	n.d.
85	2023-02-14	68	Piglet	7484	neg	0	1	H1avN1	n.d.	n.d.	n.d.	n.d.	n.d.
85	2023-02-14	68	Piglet	5201	neg	0	1	H1avN1	n.d.	n.d.	n.d.	n.d.	n.d.
85	2023-02-14	68	Piglet	7529	neg	0	1	H1avN1	n.d.	n.d.	n.d.	n.d.	n.d.
85	2023-02-14	68	Piglet	10825	neg	0	1	H1avN1	n.d.	n.d.	n.d.	n.d.	n.d.
85	2023-02-14	68	Piglet	9583	24.41	H1avN1	1	H1avN1	n.d.	n.d.	n.d.	n.d.	n.d.
85	2023-02-14	68	Piglet	3870	28.85	H1avN1	1	H1avN1	n.d.	n.d.	n.d.	n.d.	n.d.
85	2023-02-14	68	Piglet	2092	neg	0	1	H1avN1	n.d.	n.d.	n.d.	n.d.	n.d.
85	2023-02-14	68	Piglet	6884	21.94	H1avN1	1	H1avN1	n.d.	n.d.	n.d.	n.d.	n.d.
85	2023-02-14	68	Piglet	1023	neg	0	1	H1avN1	n.d.	n.d.	n.d.	n.d.	n.d.
85	2023-02-14	68	Piglet	8346	38.17	HxNx	1	H1avN1	n.d.	n.d.	n.d.	n.d.	n.d.
85	2023-02-14	68	Piglet	6621	26.45	H1avN1	1	H1avN1	n.d.	n.d.	n.d.	n.d.	n.d.
85	2023-02-14	68	Piglet	6503	neg	0	1	H1avN1	n.d.	n.d.	n.d.	n.d.	n.d.
85	2023-02-14	68	Piglet	984	neg	0	1	H1avN1	n.d.	n.d.	n.d.	n.d.	n.d.
85	2023-02-14	68	Piglet	8415	neg	0	1	H1avN1	n.d.	n.d.	n.d.	n.d.	n.d.
85	2023-02-14	68	Piglet	5374	neg	0	1	H1avN1	n.d.	n.d.	n.d.	n.d.	n.d.
85	2023-02-14	68	Piglet	3380	neg	0	1	H1avN1	n.d.	n.d.	n.d.	n.d.	n.d.
85	2023-02-14	68	Piglet	9310	neg	0	1	H1avN1	n.d.	n.d.	n.d.	n.d.	n.d.
85	2023-02-14	68	Piglet	7531	neg	0	1	H1avN1	n.d.	n.d.	n.d.	n.d.	n.d.
85	2023-02-14	68	Piglet	2921	neg	0	1	H1avN1	n.d.	n.d.	n.d.	n.d.	n.d.
85	2023-02-14	68	Piglet	9389	neg	0	1	H1avN1	n.d.	n.d.	n.d.	n.d.	n.d.
85	2023-02-14	68	Piglet	709	neg	0	1	H1avN1	n.d.	n.d.	n.d.	n.d.	n.d.
85	2023-02-14	68	Piglet	7937	neg	0	1	H1avN1	n.d.	n.d.	n.d.	n.d.	n.d.
86	2023-02-15	69	Piglet	3261	neg	0	0	0	0	1	1	0	Farrow-to-Finish
86	2023-02-15	69	Piglet	9416	neg	0	0	0	0	1	1	0	Farrow-to-Finish
86	2023-02-15	69	Piglet	1224	neg	0	0	0	0	1	1	0	Farrow-to-Finish
86	2023-02-15	69	Piglet	8846	neg	0	0	0	0	1	1	0	Farrow-to-Finish
86	2023-02-15	69	Piglet	9930	neg	0	0	0	0	1	1	0	Farrow-to-Finish
86	2023-02-15	69	Piglet	6823	neg	0	0	0	0	1	1	0	Farrow-to-Finish
86	2023-02-15	69	Piglet	10479	neg	0	0	0	0	1	1	0	Farrow-to-Finish
86	2023-02-15	69	Piglet	9178	neg	0	0	0	0	1	1	0	Farrow-to-Finish
86	2023-02-15	69	Piglet	5311	neg	0	0	0	0	1	1	0	Farrow-to-Finish
86	2023-02-15	69	Piglet	7294	neg	0	0	0	0	1	1	0	Farrow-to-Finish
86	2023-02-15	69	Piglet	4447	neg	0	0	0	0	1	1	0	Farrow-to-Finish
86	2023-02-15	69	Piglet	3314	neg	0	0	0	0	1	1	0	Farrow-to-Finish
86	2023-02-15	69	Piglet	4259	neg	0	0	0	0	1	1	0	Farrow-to-Finish
86	2023-02-15	69	Piglet	3003	neg	0	0	0	0	1	1	0	Farrow-to-Finish
86	2023-02-15	69	Piglet	7433	neg	0	0	0	0	1	1	0	Farrow-to-Finish
86	2023-02-15	69	Piglet	9766	neg	0	0	0	0	1	1	0	Farrow-to-Finish
86	2023-02-15	69	Piglet	2638	neg	0	0	0	0	1	1	0	Farrow-to-Finish
86	2023-02-15	69	Piglet	4025	neg	0	0	0	0	1	1	0	Farrow-to-Finish
86	2023-02-15	69	Piglet	10002	neg	0	0	0	0	1	1	0	Farrow-to-Finish
86	2023-02-15	69	Piglet	9877	neg	0	0	0	0	1	1	0	Farrow-to-Finish
87	2023-02-16	70	Fattening pig	4725	neg	0	0	0	1	0	0	0	Finishing
87	2023-02-16	70	Fattening pig	2061	neg	0	0	0	1	0	0	0	Finishing
87	2023-02-16	70	Fattening pig	5597	neg	0	0	0	1	0	0	0	Finishing
87	2023-02-16	70	Fattening pig	10105	neg	0	0	0	1	0	0	0	Finishing
87	2023-02-16	70	Fattening pig	6083	neg	0	0	0	1	0	0	0	Finishing
87	2023-02-16	70	Fattening pig	6353	neg	0	0	0	1	0	0	0	Finishing
87	2023-02-16	70	Fattening pig	8229	neg	0	0	0	1	0	0	0	Finishing
87	2023-02-16	70	Fattening pig	104	neg	0	0	0	1	0	0	0	Finishing
87	2023-02-16	70	Fattening pig	7406	neg	0	0	0	1	0	0	0	Finishing
87	2023-02-16	70	Fattening pig	3690	neg	0	0	0	1	0	0	0	Finishing
87	2023-02-16	70	Fattening pig	5219	neg	0	0	0	1	0	0	0	Finishing
87	2023-02-16	70	Fattening pig	281	neg	0	0	0	1	0	0	0	Finishing
87	2023-02-16	70	Fattening pig	1262	neg	0	0	0	1	0	0	0	Finishing
88	2023-02-17	71	Piglet	9907	29.47	H1avN1	1	H1avN1	1	1	1	0	Farrow-to-Wean
88	2023-02-17	71	Piglet	3443	neg	0	1	H1avN1	1	1	1	0	Farrow-to-Wean
88	2023-02-17	71	Piglet	7637	neg	0	1	H1avN1	1	1	1	0	Farrow-to-Wean
88	2023-02-17	71	Piglet	5813	26.01	H1avN1	1	H1avN1	1	1	1	0	Farrow-to-Wean
88	2023-02-17	71	Piglet	1175	neg	0	1	H1avN1	1	1	1	0	Farrow-to-Wean
88	2023-02-17	71	Piglet	8457	20.54	H1avN1	1	H1avN1	1	1	1	0	Farrow-to-Wean
88	2023-02-17	71	Piglet	3261	18.71	H1avN1	1	H1avN1	1	1	1	0	Farrow-to-Wean
88	2023-02-17	71	Piglet	5188	22.52	H1avN1	1	H1avN1	1	1	1	0	Farrow-to-Wean
88	2023-02-17	71	Piglet	4680	neg	0	1	H1avN1	1	1	1	0	Farrow-to-Wean
88	2023-02-17	71	Piglet	5874	31.12	H1avN1	1	H1avN1	1	1	1	0	Farrow-to-Wean
88	2023-02-17	71	Piglet	9870	neg	0	1	H1avN1	1	1	1	0	Farrow-to-Wean
88	2023-02-17	71	Piglet	1441	neg	0	1	H1avN1	1	1	1	0	Farrow-to-Wean
88	2023-02-17	71	Piglet	3251	neg	0	1	H1avN1	1	1	1	0	Farrow-to-Wean
88	2023-02-17	71	Piglet	7144	neg	0	1	H1avN1	1	1	1	0	Farrow-to-Wean
88	2023-02-17	71	Piglet	2113	neg	0	1	H1avN1	1	1	1	0	Farrow-to-Wean
88	2023-02-17	71	Sow	4189	neg	0	1	H1avN1	1	1	1	0	Farrow-to-Wean
88	2023-02-17	71	Sow	2314	neg	0	1	H1avN1	1	1	1	0	Farrow-to-Wean
88	2023-02-17	71	Sow	10740	neg	0	1	H1avN1	1	1	1	0	Farrow-to-Wean
88	2023-02-17	71	Sow	6809	neg	0	1	H1avN1	1	1	1	0	Farrow-to-Wean
89	2023-02-17	72	Piglet	10048	neg	0	0	0	1	1	1	0	Farrow-to-Wean
89	2023-02-17	72	Piglet	2354	neg	0	0	0	1	1	1	0	Farrow-to-Wean
89	2023-02-17	72	Piglet	708	neg	0	0	0	1	1	1	0	Farrow-to-Wean
89	2023-02-17	72	Piglet	1330	neg	0	0	0	1	1	1	0	Farrow-to-Wean
89	2023-02-17	72	Piglet	5781	neg	0	0	0	1	1	1	0	Farrow-to-Wean
89	2023-02-17	72	Piglet	2731	neg	0	0	0	1	1	1	0	Farrow-to-Wean
89	2023-02-17	72	Piglet	1212	neg	0	0	0	1	1	1	0	Farrow-to-Wean
89	2023-02-17	72	Piglet	3518	neg	0	0	0	1	1	1	0	Farrow-to-Wean
89	2023-02-17	72	Piglet	459	neg	0	0	0	1	1	1	0	Farrow-to-Wean
89	2023-02-17	72	Piglet	5101	neg	0	0	0	1	1	1	0	Farrow-to-Wean
90	2023-02-17	73	Piglet	2614	neg	0	0	0	1	1	1	1	Farrow-to-Wean
90	2023-02-17	73	Piglet	1464	neg	0	0	0	1	1	1	1	Farrow-to-Wean
90	2023-02-17	73	Piglet	8405	neg	0	0	0	1	1	1	1	Farrow-to-Wean
90	2023-02-17	73	Piglet	2240	neg	0	0	0	1	1	1	1	Farrow-to-Wean
90	2023-02-17	73	Piglet	6134	neg	0	0	0	1	1	1	1	Farrow-to-Wean
90	2023-02-17	73	Piglet	7248	neg	0	0	0	1	1	1	1	Farrow-to-Wean
90	2023-02-17	73	Piglet	9569	neg	0	0	0	1	1	1	1	Farrow-to-Wean
90	2023-02-17	73	Piglet	7427	neg	0	0	0	1	1	1	1	Farrow-to-Wean
90	2023-02-17	73	Piglet	4478	neg	0	0	0	1	1	1	1	Farrow-to-Wean
90	2023-02-17	73	Piglet	5152	neg	0	0	0	1	1	1	1	Farrow-to-Wean
90	2023-02-17	73	Piglet	6905	neg	0	0	0	1	1	1	1	Farrow-to-Wean
90	2023-02-17	73	Piglet	7879	neg	0	0	0	1	1	1	1	Farrow-to-Wean
90	2023-02-17	73	Piglet	7624	neg	0	0	0	1	1	1	1	Farrow-to-Wean
90	2023-02-17	73	Piglet	4303	neg	0	0	0	1	1	1	1	Farrow-to-Wean
90	2023-02-17	73	Piglet	9582	neg	0	0	0	1	1	1	1	Farrow-to-Wean
90	2023-02-17	73	Piglet	5210	neg	0	0	0	1	1	1	1	Farrow-to-Wean
90	2023-02-17	73	Piglet	4301	neg	0	0	0	1	1	1	1	Farrow-to-Wean
90	2023-02-17	73	Piglet	10224	neg	0	0	0	1	1	1	1	Farrow-to-Wean
90	2023-02-17	73	Piglet	820	neg	0	0	0	1	1	1	1	Farrow-to-Wean
90	2023-02-17	73	Piglet	8061	neg	0	0	0	1	1	1	1	Farrow-to-Wean
91	2023-02-17	32	Piglet	6978	neg	0	0	0	1	1	1	0	Farrow-to-Wean
91	2023-02-17	32	Piglet	185	neg	0	0	0	1	1	1	0	Farrow-to-Wean
91	2023-02-17	32	Piglet	3800	neg	0	0	0	1	1	1	0	Farrow-to-Wean
91	2023-02-17	32	Piglet	9049	neg	0	0	0	1	1	1	0	Farrow-to-Wean
91	2023-02-17	32	Piglet	897	neg	0	0	0	1	1	1	0	Farrow-to-Wean
91	2023-02-17	32	Piglet	8659	neg	0	0	0	1	1	1	0	Farrow-to-Wean
91	2023-02-17	32	Piglet	885	neg	0	0	0	1	1	1	0	Farrow-to-Wean
91	2023-02-17	32	Piglet	5949	neg	0	0	0	1	1	1	0	Farrow-to-Wean
91	2023-02-17	32	Piglet	3542	neg	0	0	0	1	1	1	0	Farrow-to-Wean
91	2023-02-17	32	Piglet	9960	neg	0	0	0	1	1	1	0	Farrow-to-Wean
91	2023-02-17	32	Piglet	10262	neg	0	0	0	1	1	1	0	Farrow-to-Wean
91	2023-02-17	32	Piglet	5863	neg	0	0	0	1	1	1	0	Farrow-to-Wean
91	2023-02-17	32	Piglet	9512	neg	0	0	0	1	1	1	0	Farrow-to-Wean
91	2023-02-17	32	Piglet	5314	neg	0	0	0	1	1	1	0	Farrow-to-Wean
91	2023-02-17	32	Piglet	10641	neg	0	0	0	1	1	1	0	Farrow-to-Wean
91	2023-02-17	32	Piglet	10167	neg	0	0	0	1	1	1	0	Farrow-to-Wean
91	2023-02-17	32	Piglet	5995	neg	0	0	0	1	1	1	0	Farrow-to-Wean
91	2023-02-17	32	Piglet	10189	neg	0	0	0	1	1	1	0	Farrow-to-Wean
91	2023-02-17	32	Piglet	1899	neg	0	0	0	1	1	1	0	Farrow-to-Wean
91	2023-02-17	32	Piglet	9132	neg	0	0	0	1	1	1	0	Farrow-to-Wean
91	2023-02-17	32	Piglet	10332	neg	0	0	0	1	1	1	0	Farrow-to-Wean
91	2023-02-17	32	Piglet	5419	neg	0	0	0	1	1	1	0	Farrow-to-Wean
91	2023-02-17	32	Piglet	3992	neg	0	0	0	1	1	1	0	Farrow-to-Wean
91	2023-02-17	32	Piglet	9055	neg	0	0	0	1	1	1	0	Farrow-to-Wean
91	2023-02-17	32	Piglet	6956	neg	0	0	0	1	1	1	0	Farrow-to-Wean
91	2023-02-17	32	Piglet	3251	neg	0	0	0	1	1	1	0	Farrow-to-Wean
91	2023-02-17	32	Piglet	9688	neg	0	0	0	1	1	1	0	Farrow-to-Wean
91	2023-02-17	32	Piglet	10201	neg	0	0	0	1	1	1	0	Farrow-to-Wean
91	2023-02-17	32	Piglet	7307	neg	0	0	0	1	1	1	0	Farrow-to-Wean
91	2023-02-17	32	Piglet	7160	neg	0	0	0	1	1	1	0	Farrow-to-Wean
91	2023-02-17	32	Piglet	4838	neg	0	0	0	1	1	1	0	Farrow-to-Wean
91	2023-02-17	32	Piglet	17	neg	0	0	0	1	1	1	0	Farrow-to-Wean
91	2023-02-17	32	Piglet	1339	neg	0	0	0	1	1	1	0	Farrow-to-Wean
91	2023-02-17	32	Piglet	10412	neg	0	0	0	1	1	1	0	Farrow-to-Wean
91	2023-02-17	32	Piglet	7511	neg	0	0	0	1	1	1	0	Farrow-to-Wean
91	2023-02-17	32	Piglet	8571	neg	0	0	0	1	1	1	0	Farrow-to-Wean
91	2023-02-17	32	Piglet	4277	neg	0	0	0	1	1	1	0	Farrow-to-Wean
91	2023-02-17	32	Piglet	2755	neg	0	0	0	1	1	1	0	Farrow-to-Wean
91	2023-02-17	32	Piglet	7115	neg	0	0	0	1	1	1	0	Farrow-to-Wean
91	2023-02-17	32	Piglet	3768	neg	0	0	0	1	1	1	0	Farrow-to-Wean
92	2023-02-23	29	Piglet	5211	neg	0	1	H1avN2+H1pdmN2	1	1	1	0	Farrow-to-Wean
92	2023-02-23	29	Piglet	7921	neg	0	1	H1avN2+H1pdmN2	1	1	1	0	Farrow-to-Wean
92	2023-02-23	29	Piglet	4557	neg	0	1	H1avN2+H1pdmN2	1	1	1	0	Farrow-to-Wean
92	2023-02-23	29	Piglet	5303	20.88	H1pdmN2	1	H1avN2+H1pdmN2	1	1	1	0	Farrow-to-Wean
92	2023-02-23	29	Piglet	5746	20.49	H1pdmN2	1	H1avN2+H1pdmN2	1	1	1	0	Farrow-to-Wean
92	2023-02-23	29	Piglet	6591	23.29	H1pdmN2	1	H1avN2+H1pdmN2	1	1	1	0	Farrow-to-Wean
92	2023-02-23	29	Piglet	3416	neg	0	1	H1avN2+H1pdmN2	1	1	1	0	Farrow-to-Wean
92	2023-02-23	29	Piglet	248	neg	0	1	H1avN2+H1pdmN2	1	1	1	0	Farrow-to-Wean
92	2023-02-23	29	Piglet	5013	neg	0	1	H1avN2+H1pdmN2	1	1	1	0	Farrow-to-Wean
92	2023-02-23	29	Piglet	7253	neg	0	1	H1avN2+H1pdmN2	1	1	1	0	Farrow-to-Wean
92	2023-02-23	29	Piglet	8169	neg	0	1	H1avN2+H1pdmN2	1	1	1	0	Farrow-to-Wean
92	2023-02-23	29	Piglet	6604	24.35	H1pdmN2	1	H1avN2+H1pdmN2	1	1	1	0	Farrow-to-Wean
92	2023-02-23	29	Piglet	6502	24.57	H1pdmN2	1	H1avN2+H1pdmN2	1	1	1	0	Farrow-to-Wean
92	2023-02-23	29	Piglet	10178	23.01	H1pdmN2	1	H1avN2+H1pdmN2	1	1	1	0	Farrow-to-Wean
92	2023-02-23	29	Piglet	3460	neg	0	1	H1avN2+H1pdmN2	1	1	1	0	Farrow-to-Wean
92	2023-02-23	29	Piglet	8596	25.48	H1pdmN2	1	H1avN2+H1pdmN2	1	1	1	0	Farrow-to-Wean
92	2023-02-23	29	Piglet	6893	24.24	H1pdmN2	1	H1avN2+H1pdmN2	1	1	1	0	Farrow-to-Wean
92	2023-02-23	29	Piglet	7956	32.91	H1pdmN2	1	H1avN2+H1pdmN2	1	1	1	0	Farrow-to-Wean
92	2023-02-23	29	Piglet	9713	neg	0	1	H1avN2+H1pdmN2	1	1	1	0	Farrow-to-Wean
92	2023-02-23	29	Piglet	4375	24.72	H1pdmN2	1	H1avN2+H1pdmN2	1	1	1	0	Farrow-to-Wean
92	2023-02-23	29	Piglet	952	26.71	H1avN2	1	H1avN2+H1pdmN2	1	1	1	0	Farrow-to-Wean
92	2023-02-23	29	Piglet	6113	20.26	H1pdmN2	1	H1avN2+H1pdmN2	1	1	1	0	Farrow-to-Wean
92	2023-02-23	29	Piglet	9846	17.27	H1pdmN2	1	H1avN2+H1pdmN2	1	1	1	0	Farrow-to-Wean
92	2023-02-23	29	Piglet	9119	neg	0	1	H1avN2+H1pdmN2	1	1	1	0	Farrow-to-Wean
92	2023-02-23	29	Piglet	10784	neg	0	1	H1avN2+H1pdmN2	1	1	1	0	Farrow-to-Wean
92	2023-02-23	29	Piglet	5500	neg	0	1	H1avN2+H1pdmN2	1	1	1	0	Farrow-to-Wean
92	2023-02-23	29	Piglet	7352	neg	0	1	H1avN2+H1pdmN2	1	1	1	0	Farrow-to-Wean
92	2023-02-23	29	Piglet	1934	neg	0	1	H1avN2+H1pdmN2	1	1	1	0	Farrow-to-Wean
92	2023-02-23	29	Piglet	8416	neg	0	1	H1avN2+H1pdmN2	1	1	1	0	Farrow-to-Wean
92	2023-02-23	29	Piglet	10660	neg	0	1	H1avN2+H1pdmN2	1	1	1	0	Farrow-to-Wean
92	2023-02-23	29	Piglet	6561	neg	0	1	H1avN2+H1pdmN2	1	1	1	0	Farrow-to-Wean
92	2023-02-23	29	Piglet	5855	neg	0	1	H1avN2+H1pdmN2	1	1	1	0	Farrow-to-Wean
92	2023-02-23	29	Piglet	5911	neg	0	1	H1avN2+H1pdmN2	1	1	1	0	Farrow-to-Wean
92	2023-02-23	29	Piglet	8176	neg	0	1	H1avN2+H1pdmN2	1	1	1	0	Farrow-to-Wean
92	2023-02-23	29	Piglet	5163	neg	0	1	H1avN2+H1pdmN2	1	1	1	0	Farrow-to-Wean
92	2023-02-23	29	Piglet	3785	neg	0	1	H1avN2+H1pdmN2	1	1	1	0	Farrow-to-Wean
92	2023-02-23	29	Piglet	3856	neg	0	1	H1avN2+H1pdmN2	1	1	1	0	Farrow-to-Wean
92	2023-02-23	29	Piglet	1632	neg	0	1	H1avN2+H1pdmN2	1	1	1	0	Farrow-to-Wean
92	2023-02-23	29	Piglet	6969	neg	0	1	H1avN2+H1pdmN2	1	1	1	0	Farrow-to-Wean
93	2023-02-21	74	Piglet	7925	neg	0	0	0	1	1	0	0	Farrow-to-Wean
93	2023-02-21	74	Piglet	3682	neg	0	0	0	1	1	0	0	Farrow-to-Wean
93	2023-02-21	74	Piglet	4960	neg	0	0	0	1	1	0	0	Farrow-to-Wean
93	2023-02-21	74	Piglet	9686	neg	0	0	0	1	1	0	0	Farrow-to-Wean
93	2023-02-21	74	Piglet	5750	neg	0	0	0	1	1	0	0	Farrow-to-Wean
93	2023-02-21	74	Piglet	3141	neg	0	0	0	1	1	0	0	Farrow-to-Wean
93	2023-02-21	74	Piglet	6089	neg	0	0	0	1	1	0	0	Farrow-to-Wean
93	2023-02-21	74	Piglet	66	neg	0	0	0	1	1	0	0	Farrow-to-Wean
93	2023-02-21	74	Piglet	3375	neg	0	0	0	1	1	0	0	Farrow-to-Wean
93	2023-02-21	74	Piglet	8840	neg	0	0	0	1	1	0	0	Farrow-to-Wean
94	2023-02-23	75	Piglet	2342	neg	0	0	0	1	1	1	0	Farrow-to-Finish
94	2023-02-23	75	Piglet	10961	neg	0	0	0	1	1	1	0	Farrow-to-Finish
94	2023-02-23	75	Piglet	2967	neg	0	0	0	1	1	1	0	Farrow-to-Finish
94	2023-02-23	75	Piglet	10884	neg	0	0	0	1	1	1	0	Farrow-to-Finish
94	2023-02-23	75	Piglet	9993	neg	0	0	0	1	1	1	0	Farrow-to-Finish
94	2023-02-23	75	Piglet	2322	neg	0	0	0	1	1	1	0	Farrow-to-Finish
94	2023-02-23	75	Piglet	7642	neg	0	0	0	1	1	1	0	Farrow-to-Finish
94	2023-02-23	75	Piglet	8138	neg	0	0	0	1	1	1	0	Farrow-to-Finish
94	2023-02-23	75	Piglet	10478	neg	0	0	0	1	1	1	0	Farrow-to-Finish
94	2023-02-23	75	Piglet	6024	neg	0	0	0	1	1	1	0	Farrow-to-Finish
95	2023-03-02	76	Fattening pig	6097	27.24	H1avN1	1	H1avN1	1	0	0	0	Farrow-to-Finish
96	2023-03-02	77	Piglet	6426	neg	0	1	H1avN1	1	0	1	0	Farrow-to-Finish
96	2023-03-02	77	Piglet	5906	neg	0	1	H1avN1	1	0	1	0	Farrow-to-Finish
96	2023-03-02	77	Piglet	4016	neg	0	1	H1avN1	1	0	1	0	Farrow-to-Finish
96	2023-03-02	77	Piglet	9562	neg	0	1	H1avN1	1	0	1	0	Farrow-to-Finish
96	2023-03-02	77	Piglet	118	neg	0	1	H1avN1	1	0	1	0	Farrow-to-Finish
96	2023-03-02	77	Piglet	7430	neg	0	1	H1avN1	1	0	1	0	Farrow-to-Finish
96	2023-03-02	77	Piglet	5662	neg	0	1	H1avN1	1	0	1	0	Farrow-to-Finish
96	2023-03-02	77	Piglet	2684	neg	0	1	H1avN1	1	0	1	0	Farrow-to-Finish
96	2023-03-02	77	Piglet	5824	neg	0	1	H1avN1	1	0	1	0	Farrow-to-Finish
96	2023-03-02	77	Piglet	892	neg	0	1	H1avN1	1	0	1	0	Farrow-to-Finish
96	2023-03-02	77	Piglet	8892	neg	0	1	H1avN1	1	0	1	0	Farrow-to-Finish
96	2023-03-02	77	Piglet	1414	neg	0	1	H1avN1	1	0	1	0	Farrow-to-Finish
96	2023-03-02	77	Piglet	1846	neg	0	1	H1avN1	1	0	1	0	Farrow-to-Finish
96	2023-03-02	77	Piglet	6654	neg	0	1	H1avN1	1	0	1	0	Farrow-to-Finish
96	2023-03-02	77	Piglet	8680	neg	0	1	H1avN1	1	0	1	0	Farrow-to-Finish
96	2023-03-02	77	Piglet	5043	20.43	H1avN1	1	H1avN1	1	0	1	0	Farrow-to-Finish
96	2023-03-02	77	Piglet	10369	neg	0	1	H1avN1	1	0	1	0	Farrow-to-Finish
96	2023-03-02	77	Piglet	10777	neg	0	1	H1avN1	1	0	1	0	Farrow-to-Finish
96	2023-03-02	77	Piglet	1754	neg	0	1	H1avN1	1	0	1	0	Farrow-to-Finish
96	2023-03-02	77	Piglet	4754	neg	0	1	H1avN1	1	0	1	0	Farrow-to-Finish
96	2023-03-02	77	Piglet	8532	neg	0	1	H1avN1	1	0	1	0	Farrow-to-Finish
96	2023-03-02	77	Piglet	1285	neg	0	1	H1avN1	1	0	1	0	Farrow-to-Finish
96	2023-03-02	77	Piglet	2823	26.30	H1avN1	1	H1avN1	1	0	1	0	Farrow-to-Finish
96	2023-03-02	77	Piglet	2794	neg	0	1	H1avN1	1	0	1	0	Farrow-to-Finish
96	2023-03-02	77	Piglet	5973	neg	0	1	H1avN1	1	0	1	0	Farrow-to-Finish
96	2023-03-02	77	Piglet	3338	neg	0	1	H1avN1	1	0	1	0	Farrow-to-Finish
96	2023-03-02	77	Piglet	2797	neg	0	1	H1avN1	1	0	1	0	Farrow-to-Finish
96	2023-03-02	77	Piglet	9791	28.69	H1avN1	1	H1avN1	1	0	1	0	Farrow-to-Finish
97	2023-03-02	54	Piglet	4585	neg	0	0	0	1	1	1	0	Farrow-to-Wean
97	2023-03-02	54	Piglet	4293	neg	0	0	0	1	1	1	0	Farrow-to-Wean
97	2023-03-02	54	Piglet	5031	neg	0	0	0	1	1	1	0	Farrow-to-Wean
97	2023-03-02	54	Piglet	9965	neg	0	0	0	1	1	1	0	Farrow-to-Wean
97	2023-03-02	54	Piglet	10094	neg	0	0	0	1	1	1	0	Farrow-to-Wean
97	2023-03-02	54	Piglet	3226	neg	0	0	0	1	1	1	0	Farrow-to-Wean
97	2023-03-02	54	Piglet	1971	neg	0	0	0	1	1	1	0	Farrow-to-Wean
97	2023-03-02	54	Piglet	1669	neg	0	0	0	1	1	1	0	Farrow-to-Wean
97	2023-03-02	54	Piglet	8359	neg	0	0	0	1	1	1	0	Farrow-to-Wean
97	2023-03-02	54	Piglet	8517	neg	0	0	0	1	1	1	0	Farrow-to-Wean
97	2023-03-02	54	Piglet	1771	neg	0	0	0	1	1	1	0	Farrow-to-Wean
97	2023-03-02	54	Piglet	4840	neg	0	0	0	1	1	1	0	Farrow-to-Wean
97	2023-03-02	54	Piglet	3091	neg	0	0	0	1	1	1	0	Farrow-to-Wean
97	2023-03-02	54	Piglet	5384	neg	0	0	0	1	1	1	0	Farrow-to-Wean
97	2023-03-02	54	Piglet	9661	neg	0	0	0	1	1	1	0	Farrow-to-Wean
97	2023-03-02	54	Piglet	6510	neg	0	0	0	1	1	1	0	Farrow-to-Wean
97	2023-03-02	54	Piglet	7287	neg	0	0	0	1	1	1	0	Farrow-to-Wean
97	2023-03-02	54	Piglet	1816	neg	0	0	0	1	1	1	0	Farrow-to-Wean
97	2023-03-02	54	Piglet	7801	neg	0	0	0	1	1	1	0	Farrow-to-Wean
97	2023-03-02	54	Piglet	5041	neg	0	0	0	1	1	1	0	Farrow-to-Wean
98	2023-03-02	78	Fattening pig	9903	neg	0	0	0	1	n.d.	0	0	Finishing
98	2023-03-02	78	Fattening pig	9506	neg	0	0	0	1	n.d.	0	0	Finishing
98	2023-03-02	78	Fattening pig	723	neg	0	0	0	1	n.d.	0	0	Finishing
99	2023-03-09	32	Piglet	7849	neg	0	1	H1av N1/N2	1	1	1	0	Farrow-to-Wean
99	2023-03-09	32	Piglet	9525	39.02	H1av N1/N2	1	H1av N1/N2	1	1	1	0	Farrow-to-Wean
99	2023-03-09	32	Piglet	2305	neg	0	1	H1av N1/N2	1	1	1	0	Farrow-to-Wean
99	2023-03-09	32	Piglet	6945	neg	0	1	H1av N1/N2	1	1	1	0	Farrow-to-Wean
99	2023-03-09	32	Piglet	9050	neg	0	1	H1av N1/N2	1	1	1	0	Farrow-to-Wean
99	2023-03-09	32	Piglet	8075	neg	0	1	H1av N1/N2	1	1	1	0	Farrow-to-Wean
99	2023-03-09	32	Piglet	7549	neg	0	1	H1av N1/N2	1	1	1	0	Farrow-to-Wean
99	2023-03-09	32	Piglet	4446	neg	0	1	H1av N1/N2	1	1	1	0	Farrow-to-Wean
99	2023-03-09	32	Piglet	6286	neg	0	1	H1av N1/N2	1	1	1	0	Farrow-to-Wean
99	2023-03-09	32	Piglet	235	32.70	H1av N1/N2	1	H1av N1/N2	1	1	1	0	Farrow-to-Wean
99	2023-03-09	32	Piglet	1040	neg	0	1	H1av N1/N2	1	1	1	0	Farrow-to-Wean
99	2023-03-09	32	Piglet	1036	24.30	H1av N1/N2	1	H1av N1/N2	1	1	1	0	Farrow-to-Wean
99	2023-03-09	32	Piglet	9691	neg	0	1	H1av N1/N2	1	1	1	0	Farrow-to-Wean
99	2023-03-09	32	Piglet	7387	neg	0	1	H1av N1/N2	1	1	1	0	Farrow-to-Wean
99	2023-03-09	32	Piglet	7293	neg	0	1	H1av N1/N2	1	1	1	0	Farrow-to-Wean
99	2023-03-09	32	Piglet	9665	neg	0	1	H1av N1/N2	1	1	1	0	Farrow-to-Wean
99	2023-03-09	32	Piglet	1830	neg	0	1	H1av N1/N2	1	1	1	0	Farrow-to-Wean
99	2023-03-09	32	Piglet	7117	neg	0	1	H1av N1/N2	1	1	1	0	Farrow-to-Wean
99	2023-03-09	32	Piglet	3774	neg	0	1	H1av N1/N2	1	1	1	0	Farrow-to-Wean
99	2023-03-09	32	Piglet	4219	neg	0	1	H1av N1/N2	1	1	1	0	Farrow-to-Wean
99	2023-03-09	32	Piglet	3491	neg	0	1	H1av N1/N2	1	1	1	0	Farrow-to-Wean
99	2023-03-09	32	Piglet	8009	neg	0	1	H1av N1/N2	1	1	1	0	Farrow-to-Wean
99	2023-03-09	32	Piglet	10103	neg	0	1	H1av N1/N2	1	1	1	0	Farrow-to-Wean
99	2023-03-09	32	Piglet	4672	neg	0	1	H1av N1/N2	1	1	1	0	Farrow-to-Wean
99	2023-03-09	32	Piglet	9513	neg	0	1	H1av N1/N2	1	1	1	0	Farrow-to-Wean
99	2023-03-09	32	Piglet	2211	neg	0	1	H1av N1/N2	1	1	1	0	Farrow-to-Wean
99	2023-03-09	32	Piglet	8866	neg	0	1	H1av N1/N2	1	1	1	0	Farrow-to-Wean
99	2023-03-09	32	Piglet	177	neg	0	1	H1av N1/N2	1	1	1	0	Farrow-to-Wean
99	2023-03-09	32	Piglet	2948	neg	0	1	H1av N1/N2	1	1	1	0	Farrow-to-Wean
99	2023-03-09	32	Piglet	6738	neg	0	1	H1av N1/N2	1	1	1	0	Farrow-to-Wean
99	2023-03-09	32	Piglet	1873	neg	0	1	H1av N1/N2	1	1	1	0	Farrow-to-Wean
99	2023-03-09	32	Piglet	1528	neg	0	1	H1av N1/N2	1	1	1	0	Farrow-to-Wean
99	2023-03-09	32	Piglet	9943	neg	0	1	H1av N1/N2	1	1	1	0	Farrow-to-Wean
99	2023-03-09	32	Piglet	1824	neg	0	1	H1av N1/N2	1	1	1	0	Farrow-to-Wean
99	2023-03-09	32	Piglet	9808	neg	0	1	H1av N1/N2	1	1	1	0	Farrow-to-Wean
99	2023-03-09	32	Piglet	2026	neg	0	1	H1av N1/N2	1	1	1	0	Farrow-to-Wean
99	2023-03-09	32	Piglet	9331	neg	0	1	H1av N1/N2	1	1	1	0	Farrow-to-Wean
99	2023-03-09	32	Piglet	6029	neg	0	1	H1av N1/N2	1	1	1	0	Farrow-to-Wean
99	2023-03-09	32	Piglet	1558	neg	0	1	H1av N1/N2	1	1	1	0	Farrow-to-Wean
99	2023-03-09	32	Piglet	8336	neg	0	1	H1av N1/N2	1	1	1	0	Farrow-to-Wean
99	2023-03-09	32	Piglet	8278	neg	0	1	H1av N1/N2	1	1	1	0	Farrow-to-Wean
100	2023-03-03	79	Piglet	9090	neg	0	0	0	1	1	1	0	Farrow-to-Finish
100	2023-03-03	79	Piglet	5939	neg	0	0	0	1	1	1	0	Farrow-to-Finish
100	2023-03-03	79	Piglet	5786	neg	0	0	0	1	1	1	0	Farrow-to-Finish
100	2023-03-03	79	Piglet	5792	neg	0	0	0	1	1	1	0	Farrow-to-Finish
100	2023-03-03	79	Piglet	9163	neg	0	0	0	1	1	1	0	Farrow-to-Finish
100	2023-03-03	79	Piglet	131	neg	0	0	0	1	1	1	0	Farrow-to-Finish
100	2023-03-03	79	Piglet	10904	neg	0	0	0	1	1	1	0	Farrow-to-Finish
100	2023-03-03	79	Piglet	4284	neg	0	0	0	1	1	1	0	Farrow-to-Finish
100	2023-03-03	79	Piglet	5626	neg	0	0	0	1	1	1	0	Farrow-to-Finish
100	2023-03-03	79	Piglet	8284	neg	0	0	0	1	1	1	0	Farrow-to-Finish
100	2023-03-03	79	Sow	2606	neg	0	0	0	1	1	1	0	Farrow-to-Finish
100	2023-03-03	79	Sow	10638	neg	0	0	0	1	1	1	0	Farrow-to-Finish
100	2023-03-03	79	Sow	6255	neg	0	0	0	1	1	1	0	Farrow-to-Finish
100	2023-03-03	79	Sow	462	neg	0	0	0	1	1	1	0	Farrow-to-Finish
100	2023-03-03	79	Sow	5485	neg	0	0	0	1	1	1	0	Farrow-to-Finish
100	2023-03-03	79	Piglet	9216	neg	0	0	0	1	1	1	0	Farrow-to-Finish
100	2023-03-03	79	Piglet	4895	neg	0	0	0	1	1	1	0	Farrow-to-Finish
100	2023-03-03	79	Piglet	4692	neg	0	0	0	1	1	1	0	Farrow-to-Finish
100	2023-03-03	79	Piglet	6514	neg	0	0	0	1	1	1	0	Farrow-to-Finish
100	2023-03-03	79	Piglet	1370	neg	0	0	0	1	1	1	0	Farrow-to-Finish
101	2023-03-03	64	Piglet	5859	neg	0	1	HxN1	1	1	1	0	Farrow-to-Wean
101	2023-03-03	64	Piglet	7715	neg	0	1	HxN1	1	1	1	0	Farrow-to-Wean
101	2023-03-03	64	Piglet	9392	29.98	HxN1	1	HxN1	1	1	1	0	Farrow-to-Wean
101	2023-03-03	64	Piglet	10959	neg	0	1	HxN1	1	1	1	0	Farrow-to-Wean
101	2023-03-03	64	Piglet	8887	neg	0	1	HxN1	1	1	1	0	Farrow-to-Wean
101	2023-03-03	64	Piglet	2899	neg	0	1	HxN1	1	1	1	0	Farrow-to-Wean
101	2023-03-03	64	Piglet	8105	neg	0	1	HxN1	1	1	1	0	Farrow-to-Wean
101	2023-03-03	64	Piglet	378	neg	0	1	HxN1	1	1	1	0	Farrow-to-Wean
101	2023-03-03	64	Piglet	7303	neg	0	1	HxN1	1	1	1	0	Farrow-to-Wean
101	2023-03-03	64	Piglet	4725	neg	0	1	HxN1	1	1	1	0	Farrow-to-Wean
101	2023-03-03	64	Piglet	5095	neg	0	1	HxN1	1	1	1	0	Farrow-to-Wean
101	2023-03-03	64	Piglet	3471	neg	0	1	HxN1	1	1	1	0	Farrow-to-Wean
101	2023-03-03	64	Piglet	1403	neg	0	1	HxN1	1	1	1	0	Farrow-to-Wean
101	2023-03-03	64	Piglet	1148	neg	0	1	HxN1	1	1	1	0	Farrow-to-Wean
101	2023-03-03	64	Piglet	10763	neg	0	1	HxN1	1	1	1	0	Farrow-to-Wean
101	2023-03-03	64	Piglet	2638	neg	0	1	HxN1	1	1	1	0	Farrow-to-Wean
101	2023-03-03	64	Piglet	10109	neg	0	1	HxN1	1	1	1	0	Farrow-to-Wean
101	2023-03-03	64	Piglet	3382	neg	0	1	HxN1	1	1	1	0	Farrow-to-Wean
101	2023-03-03	64	Piglet	8566	neg	0	1	HxN1	1	1	1	0	Farrow-to-Wean
101	2023-03-03	64	Piglet	7947	neg	0	1	HxN1	1	1	1	0	Farrow-to-Wean
102	2023-03-06	80	Piglet	3027	neg	0	0	0	1	1	1	0	Farrow-to-Wean
102	2023-03-06	80	Piglet	7049	neg	0	0	0	1	1	1	0	Farrow-to-Wean
102	2023-03-06	80	Piglet	8662	neg	0	0	0	1	1	1	0	Farrow-to-Wean
102	2023-03-06	80	Piglet	8645	neg	0	0	0	1	1	1	0	Farrow-to-Wean
102	2023-03-06	80	Piglet	8284	neg	0	0	0	1	1	1	0	Farrow-to-Wean
102	2023-03-06	80	Piglet	1039	neg	0	0	0	1	1	1	0	Farrow-to-Wean
102	2023-03-06	80	Piglet	2820	neg	0	0	0	1	1	1	0	Farrow-to-Wean
102	2023-03-06	80	Piglet	1437	neg	0	0	0	1	1	1	0	Farrow-to-Wean
102	2023-03-06	80	Piglet	8478	neg	0	0	0	1	1	1	0	Farrow-to-Wean
102	2023-03-06	80	Piglet	10858	neg	0	0	0	1	1	1	0	Farrow-to-Wean
103	2023-03-06	81	Piglet	39	30.5	H1avN1	1	H1avN1	1	1	1	0	Farrow-to-Finish
103	2023-03-06	81	Piglet	9643	neg	0	1	H1avN1	1	1	1	0	Farrow-to-Finish
104	2023-03-06	49	Fattening pig	6038	neg	0	0	0	1	0	1	0	Farrow-to-Finish
104	2023-03-06	49	Fattening pig	2969	neg	0	0	0	1	0	1	0	Farrow-to-Finish
104	2023-03-06	49	Fattening pig	1070	neg	0	0	0	1	0	1	0	Farrow-to-Finish
104	2023-03-06	49	Fattening pig	6137	neg	0	0	0	1	0	1	0	Farrow-to-Finish
104	2023-03-06	49	Fattening pig	2806	neg	0	0	0	1	0	1	0	Farrow-to-Finish
104	2023-03-06	49	Fattening pig	1221	neg	0	0	0	1	0	1	0	Farrow-to-Finish
104	2023-03-06	49	Fattening pig	6839	neg	0	0	0	1	0	1	0	Farrow-to-Finish
104	2023-03-06	49	Fattening pig	4603	neg	0	0	0	1	0	1	0	Farrow-to-Finish
104	2023-03-06	49	Fattening pig	4849	neg	0	0	0	1	0	1	0	Farrow-to-Finish
104	2023-03-06	49	Fattening pig	1001	neg	0	0	0	1	0	1	0	Farrow-to-Finish
104	2023-03-06	49	Fattening pig	7570	neg	0	0	0	1	0	1	0	Farrow-to-Finish
104	2023-03-06	49	Fattening pig	4212	neg	0	0	0	1	0	1	0	Farrow-to-Finish
104	2023-03-06	49	Fattening pig	2422	neg	0	0	0	1	0	1	0	Farrow-to-Finish
104	2023-03-06	49	Fattening pig	2857	neg	0	0	0	1	0	1	0	Farrow-to-Finish
104	2023-03-06	49	Fattening pig	7248	neg	0	0	0	1	0	1	0	Farrow-to-Finish
105	2023-03-09	41	Piglet	802	neg	0	0	0	0	1	0	0	Farrow-to-Finish
105	2023-03-09	41	Piglet	4459	neg	0	0	0	0	1	0	0	Farrow-to-Finish
105	2023-03-09	41	Piglet	6745	neg	0	0	0	0	1	0	0	Farrow-to-Finish
105	2023-03-09	41	Piglet	2787	neg	0	0	0	0	1	0	0	Farrow-to-Finish
105	2023-03-09	41	Piglet	7277	neg	0	0	0	0	1	0	0	Farrow-to-Finish
105	2023-03-09	41	Piglet	10367	neg	0	0	0	0	1	0	0	Farrow-to-Finish
105	2023-03-09	41	Piglet	137	neg	0	0	0	0	1	0	0	Farrow-to-Finish
105	2023-03-09	41	Piglet	981	neg	0	0	0	0	1	0	0	Farrow-to-Finish
105	2023-03-09	41	Piglet	8282	neg	0	0	0	0	1	0	0	Farrow-to-Finish
105	2023-03-09	41	Piglet	10045	neg	0	0	0	0	1	0	0	Farrow-to-Finish
105	2023-03-09	41	Piglet	858	neg	0	0	0	0	1	0	0	Farrow-to-Finish
105	2023-03-09	41	Sow	3577	neg	0	0	0	0	1	0	0	Farrow-to-Finish
105	2023-03-09	41	Sow	1968	neg	0	0	0	0	1	0	0	Farrow-to-Finish
105	2023-03-09	41	Sow	2623	neg	0	0	0	0	1	0	0	Farrow-to-Finish
105	2023-03-09	41	Sow	6611	neg	0	0	0	0	1	0	0	Farrow-to-Finish
105	2023-03-09	41	Sow	9206	neg	0	0	0	0	1	0	0	Farrow-to-Finish
105	2023-03-09	41	Sow	8933	neg	0	0	0	0	1	0	0	Farrow-to-Finish
105	2023-03-09	41	Sow	9081	neg	0	0	0	0	1	0	0	Farrow-to-Finish
105	2023-03-09	41	Sow	1214	neg	0	0	0	0	1	0	0	Farrow-to-Finish
105	2023-03-09	41	Sow	9758	neg	0	0	0	0	1	0	0	Farrow-to-Finish
105	2023-03-09	41	Sow	921	neg	0	0	0	0	1	0	0	Farrow-to-Finish
106	2023-03-10	29	Piglet	5304	neg	0	1	H1avN1 + H1pdmN2	1	1	1	0	Farrow-to-Wean
106	2023-03-10	29	Piglet	10471	neg	0	1	H1avN1 + H1pdmN2	1	1	1	0	Farrow-to-Wean
106	2023-03-10	29	Piglet	3506	neg	0	1	H1avN1 + H1pdmN2	1	1	1	0	Farrow-to-Wean
106	2023-03-10	29	Piglet	4700	neg	0	1	H1avN1 + H1pdmN2	1	1	1	0	Farrow-to-Wean
106	2023-03-10	29	Piglet	325	neg	0	1	H1avN1 + H1pdmN2	1	1	1	0	Farrow-to-Wean
106	2023-03-10	29	Piglet	5054	neg	0	1	H1avN1 + H1pdmN2	1	1	1	0	Farrow-to-Wean
106	2023-03-10	29	Piglet	2606	35.65	HxN1	1	H1avN1 + H1pdmN2	1	1	1	0	Farrow-to-Wean
106	2023-03-10	29	Piglet	3524	neg	0	1	H1avN1 + H1pdmN2	1	1	1	0	Farrow-to-Wean
106	2023-03-10	29	Piglet	8354	neg	0	1	H1avN1 + H1pdmN2	1	1	1	0	Farrow-to-Wean
106	2023-03-10	29	Piglet	7368	neg	0	1	H1avN1 + H1pdmN2	1	1	1	0	Farrow-to-Wean
106	2023-03-10	29	Piglet	7849	neg	0	1	H1avN1 + H1pdmN2	1	1	1	0	Farrow-to-Wean
106	2023-03-10	29	Piglet	9105	26.83	H1pdmN2	1	H1avN1 + H1pdmN2	1	1	1	0	Farrow-to-Wean
106	2023-03-10	29	Piglet	8975	neg	0	1	H1avN1 + H1pdmN2	1	1	1	0	Farrow-to-Wean
106	2023-03-10	29	Piglet	10480	neg	0	1	H1avN1 + H1pdmN2	1	1	1	0	Farrow-to-Wean
106	2023-03-10	29	Piglet	1720	neg	0	1	H1avN1 + H1pdmN2	1	1	1	0	Farrow-to-Wean
106	2023-03-10	29	Piglet	3986	neg	0	1	H1avN1 + H1pdmN2	1	1	1	0	Farrow-to-Wean
106	2023-03-10	29	Piglet	532	neg	0	1	H1avN1 + H1pdmN2	1	1	1	0	Farrow-to-Wean
106	2023-03-10	29	Piglet	1194	23.49	H1avN1	1	H1avN1 + H1pdmN2	1	1	1	0	Farrow-to-Wean
106	2023-03-10	29	Piglet	2575	neg	0	1	H1avN1 + H1pdmN2	1	1	1	0	Farrow-to-Wean
106	2023-03-10	29	Piglet	467	neg	0	1	H1avN1 + H1pdmN2	1	1	1	0	Farrow-to-Wean
106	2023-03-10	29	Piglet	6334	neg	0	1	H1avN1 + H1pdmN2	1	1	1	0	Farrow-to-Wean
106	2023-03-10	29	Piglet	5862	neg	0	1	H1avN1 + H1pdmN2	1	1	1	0	Farrow-to-Wean
106	2023-03-10	29	Piglet	7791	neg	0	1	H1avN1 + H1pdmN2	1	1	1	0	Farrow-to-Wean
106	2023-03-10	29	Piglet	4081	neg	0	1	H1avN1 + H1pdmN2	1	1	1	0	Farrow-to-Wean
106	2023-03-10	29	Piglet	2503	neg	0	1	H1avN1 + H1pdmN2	1	1	1	0	Farrow-to-Wean
106	2023-03-10	29	Piglet	5240	39.59	HxN1	1	H1avN1 + H1pdmN2	1	1	1	0	Farrow-to-Wean
106	2023-03-10	29	Piglet	3975	neg	0	1	H1avN1 + H1pdmN2	1	1	1	0	Farrow-to-Wean
106	2023-03-10	29	Piglet	4388	neg	0	1	H1avN1 + H1pdmN2	1	1	1	0	Farrow-to-Wean
106	2023-03-10	29	Piglet	30	neg	0	1	H1avN1 + H1pdmN2	1	1	1	0	Farrow-to-Wean
106	2023-03-10	29	Piglet	3323	neg	0	1	H1avN1 + H1pdmN2	1	1	1	0	Farrow-to-Wean
106	2023-03-10	29	Piglet	3153	neg	0	1	H1avN1 + H1pdmN2	1	1	1	0	Farrow-to-Wean
106	2023-03-10	29	Piglet	7001	neg	0	1	H1avN1 + H1pdmN2	1	1	1	0	Farrow-to-Wean
106	2023-03-10	29	Piglet	1209	26.03	H1avN1	1	H1avN1 + H1pdmN2	1	1	1	0	Farrow-to-Wean
106	2023-03-10	29	Piglet	8436	37.26	HxN1	1	H1avN1 + H1pdmN2	1	1	1	0	Farrow-to-Wean
106	2023-03-10	29	Piglet	5523	24.65	H1pdmN2	1	H1avN1 + H1pdmN2	1	1	1	0	Farrow-to-Wean
106	2023-03-10	29	Piglet	4598	24.79	HxN1	1	H1avN1 + H1pdmN2	1	1	1	0	Farrow-to-Wean
106	2023-03-10	29	Piglet	738	neg	0	1	H1avN1 + H1pdmN2	1	1	1	0	Farrow-to-Wean
106	2023-03-10	29	Piglet	6017	neg	0	1	H1avN1 + H1pdmN2	1	1	1	0	Farrow-to-Wean
107	2023-03-10	82	Piglet	6777	neg	0	0	0	1	0	0	0	Farrow-to-Finish
107	2023-03-10	82	Piglet	9710	neg	0	0	0	1	0	0	0	Farrow-to-Finish
107	2023-03-10	82	Piglet	9176	neg	0	0	0	1	0	0	0	Farrow-to-Finish
107	2023-03-10	82	Piglet	6119	neg	0	0	0	1	0	0	0	Farrow-to-Finish
107	2023-03-10	82	Piglet	5183	neg	0	0	0	1	0	0	0	Farrow-to-Finish
107	2023-03-10	82	Piglet	4236	neg	0	0	0	1	0	0	0	Farrow-to-Finish
107	2023-03-10	82	Piglet	6351	neg	0	0	0	1	0	0	0	Farrow-to-Finish
107	2023-03-10	82	Piglet	442	neg	0	0	0	1	0	0	0	Farrow-to-Finish
107	2023-03-10	82	Piglet	1615	neg	0	0	0	1	0	0	0	Farrow-to-Finish
107	2023-03-10	82	Piglet	4883	neg	0	0	0	1	0	0	0	Farrow-to-Finish
107	2023-03-10	82	Piglet	3703	neg	0	0	0	1	0	0	0	Farrow-to-Finish
107	2023-03-10	82	Piglet	2721	neg	0	0	0	1	0	0	0	Farrow-to-Finish
107	2023-03-10	82	Piglet	9824	neg	0	0	0	1	0	0	0	Farrow-to-Finish
107	2023-03-10	82	Piglet	9437	neg	0	0	0	1	0	0	0	Farrow-to-Finish
107	2023-03-10	82	Piglet	9786	neg	0	0	0	1	0	0	0	Farrow-to-Finish
107	2023-03-10	82	Piglet	6632	neg	0	0	0	1	0	0	0	Farrow-to-Finish
107	2023-03-10	82	Piglet	8825	neg	0	0	0	1	0	0	0	Farrow-to-Finish
107	2023-03-10	82	Piglet	4338	neg	0	0	0	1	0	0	0	Farrow-to-Finish
107	2023-03-10	82	Piglet	7483	neg	0	0	0	1	0	0	0	Farrow-to-Finish
107	2023-03-10	82	Piglet	4688	neg	0	0	0	1	0	0	0	Farrow-to-Finish
108	2023-03-10	39	Piglet	7403	neg	0	0	0	1	1	1	0	Farrow-to-Finish
108	2023-03-10	39	Piglet	10626	neg	0	0	0	1	1	1	0	Farrow-to-Finish
108	2023-03-10	39	Piglet	2167	neg	0	0	0	1	1	1	0	Farrow-to-Finish
108	2023-03-10	39	Piglet	6365	neg	0	0	0	1	1	1	0	Farrow-to-Finish
108	2023-03-10	39	Piglet	8989	neg	0	0	0	1	1	1	0	Farrow-to-Finish
108	2023-03-10	39	Piglet	4041	neg	0	0	0	1	1	1	0	Farrow-to-Finish
108	2023-03-10	39	Piglet	8902	neg	0	0	0	1	1	1	0	Farrow-to-Finish
108	2023-03-10	39	Piglet	9932	neg	0	0	0	1	1	1	0	Farrow-to-Finish
108	2023-03-10	39	Piglet	9536	neg	0	0	0	1	1	1	0	Farrow-to-Finish
108	2023-03-10	39	Piglet	10777	neg	0	0	0	1	1	1	0	Farrow-to-Finish
108	2023-03-10	39	Piglet	8276	neg	0	0	0	1	1	1	0	Farrow-to-Finish
108	2023-03-10	39	Piglet	1508	neg	0	0	0	1	1	1	0	Farrow-to-Finish
108	2023-03-10	39	Piglet	623	neg	0	0	0	1	1	1	0	Farrow-to-Finish
108	2023-03-10	39	Piglet	520	neg	0	0	0	1	1	1	0	Farrow-to-Finish
108	2023-03-10	39	Piglet	5345	neg	0	0	0	1	1	1	0	Farrow-to-Finish
108	2023-03-10	39	Piglet	6811	neg	0	0	0	1	1	1	0	Farrow-to-Finish
108	2023-03-10	39	Piglet	5941	neg	0	0	0	1	1	1	0	Farrow-to-Finish
108	2023-03-10	39	Piglet	8381	neg	0	0	0	1	1	1	0	Farrow-to-Finish
108	2023-03-10	39	Piglet	3142	neg	0	0	0	1	1	1	0	Farrow-to-Finish
108	2023-03-10	39	Piglet	9861	neg	0	0	0	1	1	1	0	Farrow-to-Finish
109	2023-03-14	83	Piglet	8441	neg	0	0	0	1	0	1	0	Farrow-to-Finish
109	2023-03-14	83	Piglet	1333	neg	0	0	0	1	0	1	0	Farrow-to-Finish
109	2023-03-14	83	Piglet	764	neg	0	0	0	1	0	1	0	Farrow-to-Finish
109	2023-03-14	83	Piglet	1239	neg	0	0	0	1	0	1	0	Farrow-to-Finish
109	2023-03-14	83	Piglet	4237	neg	0	0	0	1	0	1	0	Farrow-to-Finish
109	2023-03-14	83	Piglet	1115	neg	0	0	0	1	0	1	0	Farrow-to-Finish
109	2023-03-14	83	Piglet	1763	neg	0	0	0	1	0	1	0	Farrow-to-Finish
109	2023-03-14	83	Piglet	6817	neg	0	0	0	1	0	1	0	Farrow-to-Finish
109	2023-03-14	83	Piglet	9539	neg	0	0	0	1	0	1	0	Farrow-to-Finish
109	2023-03-14	83	Piglet	4633	neg	0	0	0	1	0	1	0	Farrow-to-Finish
109	2023-03-14	83	Piglet	26	neg	0	0	0	1	0	1	0	Farrow-to-Finish
109	2023-03-14	83	Piglet	5155	neg	0	0	0	1	0	1	0	Farrow-to-Finish
109	2023-03-14	83	Piglet	10573	neg	0	0	0	1	0	1	0	Farrow-to-Finish
109	2023-03-14	83	Piglet	8180	neg	0	0	0	1	0	1	0	Farrow-to-Finish
109	2023-03-14	83	Piglet	2667	neg	0	0	0	1	0	1	0	Farrow-to-Finish
109	2023-03-14	83	Piglet	29	neg	0	0	0	1	0	1	0	Farrow-to-Finish
109	2023-03-14	83	Piglet	4882	neg	0	0	0	1	0	1	0	Farrow-to-Finish
109	2023-03-14	83	Piglet	2570	neg	0	0	0	1	0	1	0	Farrow-to-Finish
109	2023-03-14	83	Piglet	10482	neg	0	0	0	1	0	1	0	Farrow-to-Finish
109	2023-03-14	83	Piglet	4509	neg	0	0	0	1	0	1	0	Farrow-to-Finish
110	2023-03-16	84	Piglet	10888	neg	0	1	H1pdmN2	1	1	1	0	Farrow-to-Finish
110	2023-03-16	84	Piglet	10272	neg	0	1	H1pdmN2	1	1	1	0	Farrow-to-Finish
110	2023-03-16	84	Piglet	6024	neg	0	1	H1pdmN2	1	1	1	0	Farrow-to-Finish
110	2023-03-16	84	Piglet	2754	neg	0	1	H1pdmN2	1	1	1	0	Farrow-to-Finish
110	2023-03-16	84	Piglet	1776	neg	0	1	H1pdmN2	1	1	1	0	Farrow-to-Finish
110	2023-03-16	84	Piglet	2358	neg	0	1	H1pdmN2	1	1	1	0	Farrow-to-Finish
110	2023-03-16	84	Piglet	5667	neg	0	1	H1pdmN2	1	1	1	0	Farrow-to-Finish
110	2023-03-16	84	Piglet	1193	neg	0	1	H1pdmN2	1	1	1	0	Farrow-to-Finish
110	2023-03-16	84	Piglet	4151	neg	0	1	H1pdmN2	1	1	1	0	Farrow-to-Finish
110	2023-03-16	84	Piglet	9021	neg	0	1	H1pdmN2	1	1	1	0	Farrow-to-Finish
110	2023-03-16	84	Piglet	6012	neg	0	1	H1pdmN2	1	1	1	0	Farrow-to-Finish
110	2023-03-16	84	Piglet	10020	neg	0	1	H1pdmN2	1	1	1	0	Farrow-to-Finish
110	2023-03-16	84	Piglet	7631	neg	0	1	H1pdmN2	1	1	1	0	Farrow-to-Finish
110	2023-03-16	84	Piglet	5683	neg	0	1	H1pdmN2	1	1	1	0	Farrow-to-Finish
110	2023-03-16	84	Piglet	2203	neg	0	1	H1pdmN2	1	1	1	0	Farrow-to-Finish
110	2023-03-16	84	Piglet	3792	22.02	H1pdmN2	1	H1pdmN2	1	1	1	0	Farrow-to-Finish
110	2023-03-16	84	Piglet	3988	neg	0	1	H1pdmN2	1	1	1	0	Farrow-to-Finish
110	2023-03-16	84	Piglet	4775	30.44	H1pdmN2	1	H1pdmN2	1	1	1	0	Farrow-to-Finish
110	2023-03-16	84	Piglet	4038	31.17	H1pdmN2	1	H1pdmN2	1	1	1	0	Farrow-to-Finish
110	2023-03-16	84	Piglet	3303	28.42	H1pdmN2	1	H1pdmN2	1	1	1	0	Farrow-to-Finish
111	2023-03-16	85	Sow	6873	neg	0	1	HxN1	1	1	0	0	Farrow-to-Wean
111	2023-03-16	85	Sow	3509	neg	0	1	HxN1	1	1	0	0	Farrow-to-Wean
111	2023-03-16	85	Sow	3327	neg	0	1	HxN1	1	1	0	0	Farrow-to-Wean
111	2023-03-16	85	Sow	8854	neg	0	1	HxN1	1	1	0	0	Farrow-to-Wean
111	2023-03-16	85	Sow	1566	neg	0	1	HxN1	1	1	0	0	Farrow-to-Wean
111	2023-03-16	85	Sow	4450	neg	0	1	HxN1	1	1	0	0	Farrow-to-Wean
111	2023-03-16	85	Piglet	949	neg	0	1	HxN1	1	1	0	0	Farrow-to-Wean
111	2023-03-16	85	Piglet	4462	neg	0	1	HxN1	1	1	0	0	Farrow-to-Wean
111	2023-03-16	85	Piglet	165	neg	0	1	HxN1	1	1	0	0	Farrow-to-Wean
111	2023-03-16	85	Piglet	6123	neg	0	1	HxN1	1	1	0	0	Farrow-to-Wean
111	2023-03-16	85	Piglet	3872	34.39	HxN1	1	HxN1	1	1	0	0	Farrow-to-Wean
111	2023-03-16	85	Piglet	1983	neg	0	1	HxN1	1	1	0	0	Farrow-to-Wean
111	2023-03-16	85	Piglet	2162	neg	0	1	HxN1	1	1	0	0	Farrow-to-Wean
112	2023-03-17	86	Piglet	1790	26.26	H1avN1	1	H1avN1	1	1	1	0	Farrow-to-Wean
112	2023-03-17	86	Piglet	5684	25.66	H1avN1	1	H1avN1	1	1	1	0	Farrow-to-Wean
112	2023-03-17	86	Piglet	5955	25.72	H1avN1	1	H1avN1	1	1	1	0	Farrow-to-Wean
112	2023-03-17	86	Piglet	5638	26.59	H1avN1	1	H1avN1	1	1	1	0	Farrow-to-Wean
113	2023-03-17	87	Piglet	8518	neg	0	0	0	1	1	1	0	Wean-to-Finish
113	2023-03-17	87	Piglet	6417	neg	0	0	0	1	1	1	0	Wean-to-Finish
113	2023-03-17	87	Piglet	10337	neg	0	0	0	1	1	1	0	Wean-to-Finish
113	2023-03-17	87	Piglet	5307	neg	0	0	0	1	1	1	0	Wean-to-Finish
113	2023-03-17	87	Piglet	5465	neg	0	0	0	1	1	1	0	Wean-to-Finish
113	2023-03-17	87	Piglet	3386	neg	0	0	0	1	1	1	0	Wean-to-Finish
113	2023-03-17	87	Piglet	2756	neg	0	0	0	1	1	1	0	Wean-to-Finish
114	2023-03-17	88	Piglet	2891	34.08	HxN2	1	H1av/H1hu N1/N2 + H3porcN2	1	0	n.d.	n.d.	n.d.
114	2023-03-17	88	Piglet	6680	neg	0	1	H1av/H1hu N1/N2 + H3porcN2	1	0	n.d.	n.d.	n.d.
114	2023-03-17	88	Piglet	1236	31.83	HxN2	1	H1av/H1hu N1/N2 + H3porcN2	1	0	n.d.	n.d.	n.d.
114	2023-03-17	88	Piglet	10336	38.79	0	1	H1av/H1hu N1/N2 + H3porcN2	1	0	n.d.	n.d.	n.d.
114	2023-03-17	88	Piglet	9393	30.75	HxN2	1	H1av/H1hu N1/N2 + H3porcN2	1	0	n.d.	n.d.	n.d.
114	2023-03-17	88	Piglet	6603	35.00	0	1	H1av/H1hu N1/N2 + H3porcN2	1	0	n.d.	n.d.	n.d.
114	2023-03-17	88	Piglet	8160	38.40	0	1	H1av/H1hu N1/N2 + H3porcN2	1	0	n.d.	n.d.	n.d.
114	2023-03-17	88	Piglet	1295	37.73	0	1	H1av/H1hu N1/N2 + H3porcN2	1	0	n.d.	n.d.	n.d.
114	2023-03-17	88	Piglet	10656	37.27	0	1	H1av/H1hu N1/N2 + H3porcN2	1	0	n.d.	n.d.	n.d.
114	2023-03-17	88	Piglet	5506	32.26	HxN2	1	H1av/H1hu N1/N2 + H3porcN2	1	0	n.d.	n.d.	n.d.
114	2023-03-17	88	Piglet	10624	39.23	0	1	H1av/H1hu N1/N2 + H3porcN2	1	0	n.d.	n.d.	n.d.
114	2023-03-17	88	Piglet	10216	neg	0	1	H1av/H1hu N1/N2 + H3porcN2	1	0	n.d.	n.d.	n.d.
114	2023-03-17	88	Piglet	10881	35.82	0	1	H1av/H1hu N1/N2 + H3porcN2	1	0	n.d.	n.d.	n.d.
114	2023-03-17	88	Piglet	10595	35.34	0	1	H1av/H1hu N1/N2 + H3porcN2	1	0	n.d.	n.d.	n.d.
114	2023-03-17	88	Piglet	5833	25.03	H3porcN2	1	H1av/H1hu N1/N2 + H3porcN2	1	0	n.d.	n.d.	n.d.
114	2023-03-17	88	Piglet	1069	36.12	0	1	H1av/H1hu N1/N2 + H3porcN2	1	0	n.d.	n.d.	n.d.
114	2023-03-17	88	Piglet	4972	36.11	0	1	H1av/H1hu N1/N2 + H3porcN2	1	0	n.d.	n.d.	n.d.
114	2023-03-17	88	Piglet	1438	22.06	H1av/H1hu N1/N2	1	H1av/H1hu N1/N2 + H3porcN2	1	0	n.d.	n.d.	n.d.
114	2023-03-17	88	Piglet	6007	21.31	H3porcN2	1	H1av/H1hu N1/N2 + H3porcN2	1	0	n.d.	n.d.	n.d.
114	2023-03-17	88	Piglet	1761	34.17	0	1	H1av/H1hu N1/N2 + H3porcN2	1	0	n.d.	n.d.	n.d.
115	2023-03-20	32	Piglet	8900	neg	0	1	H1huN2	1	1	1	0	Farrow-to-Wean
115	2023-03-20	32	Piglet	6161	neg	0	1	H1huN2	1	1	1	0	Farrow-to-Wean
115	2023-03-20	32	Piglet	152	neg	0	1	H1huN2	1	1	1	0	Farrow-to-Wean
115	2023-03-20	32	Piglet	10063	33.42	HxN2	1	H1huN2	1	1	1	0	Farrow-to-Wean
115	2023-03-20	32	Piglet	6189	neg	0	1	H1huN2	1	1	1	0	Farrow-to-Wean
115	2023-03-20	32	Piglet	8344	neg	0	1	H1huN2	1	1	1	0	Farrow-to-Wean
115	2023-03-20	32	Piglet	810	neg	0	1	H1huN2	1	1	1	0	Farrow-to-Wean
115	2023-03-20	32	Piglet	2095	neg	0	1	H1huN2	1	1	1	0	Farrow-to-Wean
115	2023-03-20	32	Piglet	3336	neg	0	1	H1huN2	1	1	1	0	Farrow-to-Wean
115	2023-03-20	32	Piglet	9439	neg	0	1	H1huN2	1	1	1	0	Farrow-to-Wean
115	2023-03-20	32	Piglet	4136	neg	0	1	H1huN2	1	1	1	0	Farrow-to-Wean
115	2023-03-20	32	Piglet	447	30.07	H1huN2	1	H1huN2	1	1	1	0	Farrow-to-Wean
115	2023-03-20	32	Piglet	6289	neg	0	1	H1huN2	1	1	1	0	Farrow-to-Wean
115	2023-03-20	32	Piglet	4768	neg	0	1	H1huN2	1	1	1	0	Farrow-to-Wean
115	2023-03-20	32	Piglet	3435	neg	0	1	H1huN2	1	1	1	0	Farrow-to-Wean
115	2023-03-20	32	Piglet	7257	neg	0	1	H1huN2	1	1	1	0	Farrow-to-Wean
115	2023-03-20	32	Piglet	195	neg	0	1	H1huN2	1	1	1	0	Farrow-to-Wean
115	2023-03-20	32	Piglet	740	28.50	0	1	H1huN2	1	1	1	0	Farrow-to-Wean
115	2023-03-20	32	Piglet	756	neg	0	1	H1huN2	1	1	1	0	Farrow-to-Wean
115	2023-03-20	32	Piglet	10919	neg	0	1	H1huN2	1	1	1	0	Farrow-to-Wean
115	2023-03-20	32	Piglet	5221	neg	0	1	H1huN2	1	1	1	0	Farrow-to-Wean
115	2023-03-20	32	Piglet	5949	neg	0	1	H1huN2	1	1	1	0	Farrow-to-Wean
115	2023-03-20	32	Piglet	5537	neg	0	1	H1huN2	1	1	1	0	Farrow-to-Wean
115	2023-03-20	32	Piglet	5575	neg	0	1	H1huN2	1	1	1	0	Farrow-to-Wean
115	2023-03-20	32	Piglet	6149	neg	0	1	H1huN2	1	1	1	0	Farrow-to-Wean
115	2023-03-20	32	Piglet	10183	neg	0	1	H1huN2	1	1	1	0	Farrow-to-Wean
115	2023-03-20	32	Piglet	2748	neg	0	1	H1huN2	1	1	1	0	Farrow-to-Wean
115	2023-03-20	32	Piglet	10531	neg	0	1	H1huN2	1	1	1	0	Farrow-to-Wean
115	2023-03-20	32	Piglet	4228	neg	0	1	H1huN2	1	1	1	0	Farrow-to-Wean
115	2023-03-20	32	Piglet	2747	neg	0	1	H1huN2	1	1	1	0	Farrow-to-Wean
115	2023-03-20	32	Piglet	1817	neg	0	1	H1huN2	1	1	1	0	Farrow-to-Wean
115	2023-03-20	32	Piglet	2418	neg	0	1	H1huN2	1	1	1	0	Farrow-to-Wean
115	2023-03-20	32	Piglet	5665	neg	0	1	H1huN2	1	1	1	0	Farrow-to-Wean
115	2023-03-20	32	Piglet	4906	neg	0	1	H1huN2	1	1	1	0	Farrow-to-Wean
115	2023-03-20	32	Piglet	2733	neg	0	1	H1huN2	1	1	1	0	Farrow-to-Wean
115	2023-03-20	32	Piglet	7143	neg	0	1	H1huN2	1	1	1	0	Farrow-to-Wean
115	2023-03-20	32	Piglet	1650	neg	0	1	H1huN2	1	1	1	0	Farrow-to-Wean
115	2023-03-20	32	Piglet	9772	neg	0	1	H1huN2	1	1	1	0	Farrow-to-Wean
116	2023-03-22	29	Piglet	163	neg	0	1	HxNx	1	1	1	0	Farrow-to-Wean
116	2023-03-22	29	Piglet	9445	neg	0	1	HxNx	1	1	1	0	Farrow-to-Wean
116	2023-03-22	29	Piglet	6931	neg	0	1	HxNx	1	1	1	0	Farrow-to-Wean
116	2023-03-22	29	Piglet	3688	neg	0	1	HxNx	1	1	1	0	Farrow-to-Wean
116	2023-03-22	29	Piglet	8384	neg	0	1	HxNx	1	1	1	0	Farrow-to-Wean
116	2023-03-22	29	Piglet	692	neg	0	1	HxNx	1	1	1	0	Farrow-to-Wean
116	2023-03-22	29	Piglet	8336	neg	0	1	HxNx	1	1	1	0	Farrow-to-Wean
116	2023-03-22	29	Piglet	5885	neg	0	1	HxNx	1	1	1	0	Farrow-to-Wean
116	2023-03-22	29	Piglet	6079	neg	0	1	HxNx	1	1	1	0	Farrow-to-Wean
116	2023-03-22	29	Piglet	4711	neg	0	1	HxNx	1	1	1	0	Farrow-to-Wean
116	2023-03-22	29	Piglet	1542	neg	0	1	HxNx	1	1	1	0	Farrow-to-Wean
116	2023-03-22	29	Piglet	7969	neg	0	1	HxNx	1	1	1	0	Farrow-to-Wean
116	2023-03-22	29	Piglet	9546	neg	0	1	HxNx	1	1	1	0	Farrow-to-Wean
116	2023-03-22	29	Piglet	5800	neg	0	1	HxNx	1	1	1	0	Farrow-to-Wean
116	2023-03-22	29	Piglet	2818	neg	0	1	HxNx	1	1	1	0	Farrow-to-Wean
116	2023-03-22	29	Piglet	1516	neg	0	1	HxNx	1	1	1	0	Farrow-to-Wean
116	2023-03-22	29	Piglet	6928	neg	0	1	HxNx	1	1	1	0	Farrow-to-Wean
116	2023-03-22	29	Piglet	9744	neg	0	1	HxNx	1	1	1	0	Farrow-to-Wean
116	2023-03-22	29	Piglet	3208	neg	0	1	HxNx	1	1	1	0	Farrow-to-Wean
116	2023-03-22	29	Piglet	4262	neg	0	1	HxNx	1	1	1	0	Farrow-to-Wean
116	2023-03-22	29	Piglet	7960	neg	0	1	HxNx	1	1	1	0	Farrow-to-Wean
116	2023-03-22	29	Piglet	6151	neg	0	1	HxNx	1	1	1	0	Farrow-to-Wean
116	2023-03-22	29	Piglet	6192	neg	0	1	HxNx	1	1	1	0	Farrow-to-Wean
116	2023-03-22	29	Piglet	3113	neg	0	1	HxNx	1	1	1	0	Farrow-to-Wean
116	2023-03-22	29	Piglet	5451	neg	0	1	HxNx	1	1	1	0	Farrow-to-Wean
116	2023-03-22	29	Piglet	1269	neg	0	1	HxNx	1	1	1	0	Farrow-to-Wean
116	2023-03-22	29	Piglet	10311	neg	0	1	HxNx	1	1	1	0	Farrow-to-Wean
116	2023-03-22	29	Piglet	833	neg	0	1	HxNx	1	1	1	0	Farrow-to-Wean
116	2023-03-22	29	Piglet	10819	neg	0	1	HxNx	1	1	1	0	Farrow-to-Wean
116	2023-03-22	29	Piglet	7659	neg	0	1	HxNx	1	1	1	0	Farrow-to-Wean
116	2023-03-22	29	Piglet	7533	neg	0	1	HxNx	1	1	1	0	Farrow-to-Wean
116	2023-03-22	29	Piglet	7766	38.74	HxNx	1	HxNx	1	1	1	0	Farrow-to-Wean
116	2023-03-22	29	Piglet	8212	neg	0	1	HxNx	1	1	1	0	Farrow-to-Wean
116	2023-03-22	29	Piglet	1282	neg	0	1	HxNx	1	1	1	0	Farrow-to-Wean
116	2023-03-22	29	Piglet	10001	neg	0	1	HxNx	1	1	1	0	Farrow-to-Wean
116	2023-03-22	29	Piglet	5990	neg	0	1	HxNx	1	1	1	0	Farrow-to-Wean
117	2023-03-17	89	Piglet	506	neg	0	0	0	1	0	1	0	Wean-to-Finish
117	2023-03-17	89	Piglet	5513	neg	0	0	0	1	0	1	0	Wean-to-Finish
117	2023-03-17	89	Piglet	7399	neg	0	0	0	1	0	1	0	Wean-to-Finish
117	2023-03-17	89	Piglet	1139	neg	0	0	0	1	0	1	0	Wean-to-Finish
117	2023-03-17	89	Piglet	6677	neg	0	0	0	1	0	1	0	Wean-to-Finish
117	2023-03-17	89	Piglet	2352	neg	0	0	0	1	0	1	0	Wean-to-Finish
117	2023-03-17	89	Piglet	10621	neg	0	0	0	1	0	1	0	Wean-to-Finish
117	2023-03-17	89	Piglet	9142	neg	0	0	0	1	0	1	0	Wean-to-Finish
117	2023-03-17	89	Piglet	10430	neg	0	0	0	1	0	1	0	Wean-to-Finish
117	2023-03-17	89	Piglet	3296	neg	0	0	0	1	0	1	0	Wean-to-Finish
117	2023-03-17	89	Piglet	10645	neg	0	0	0	1	0	1	0	Wean-to-Finish
117	2023-03-17	89	Piglet	6610	neg	0	0	0	1	0	1	0	Wean-to-Finish
118	2023-03-17	90	Piglet	3770	neg	0	1	HxN2	1	1	1	0	Farrow-to-Wean
118	2023-03-17	90	Piglet	4753	neg	0	1	HxN2	1	1	1	0	Farrow-to-Wean
118	2023-03-17	90	Piglet	9758	neg	0	1	HxN2	1	1	1	0	Farrow-to-Wean
118	2023-03-17	90	Piglet	3495	neg	0	1	HxN2	1	1	1	0	Farrow-to-Wean
118	2023-03-17	90	Piglet	5892	26.94	HxN2	1	HxN2	1	1	1	0	Farrow-to-Wean
118	2023-03-17	90	Piglet	606	neg	0	1	HxN2	1	1	1	0	Farrow-to-Wean
118	2023-03-17	90	Piglet	8094	30.41	HxN2	1	HxN2	1	1	1	0	Farrow-to-Wean
118	2023-03-17	90	Piglet	2879	27.57	HxN2	1	HxN2	1	1	1	0	Farrow-to-Wean
118	2023-03-17	90	Piglet	289	30.85	HxN2	1	HxN2	1	1	1	0	Farrow-to-Wean
118	2023-03-17	90	Piglet	8366	30.22	HxN2	1	HxN2	1	1	1	0	Farrow-to-Wean
118	2023-03-17	90	Piglet	150	33.38	HxN2	1	HxN2	1	1	1	0	Farrow-to-Wean
119	2023-03-17	91	Piglet	2721	neg	0	0	0	1	0	1	0	Farrow-to-Finish
119	2023-03-17	91	Piglet	9590	neg	0	0	0	1	0	1	0	Farrow-to-Finish
119	2023-03-17	91	Piglet	3981	neg	0	0	0	1	0	1	0	Farrow-to-Finish
119	2023-03-17	91	Piglet	586	neg	0	0	0	1	0	1	0	Farrow-to-Finish
119	2023-03-17	91	Piglet	9624	neg	0	0	0	1	0	1	0	Farrow-to-Finish
119	2023-03-17	91	Piglet	7790	neg	0	0	0	1	0	1	0	Farrow-to-Finish
[truncated: 1,072 more rows]
