# Supplementary material for: High serological barriers may contribute to restricted Influenza-A-virus transmission between pigs and humans
Source: One Health. 2025 Oct 14;21:101214. doi: 10.1016/j.onehlt.2025.101214 (PMC12555762; doi:10.1016/j.onehlt.2025.101214)
Supplement: Supplementary Table S2 — Summary of information about human samples. [file mmc3.csv]

Individual value	Individual value	Individual value	Individual value	Individual value	Individual value	Individual value	Vaccination status	Vaccination status	Vaccination status	Relation to swine farming	Relation to swine farming	Relation to swine farming	Relation to swine farming
Individual-No.	Sample No.	Symptoms	Submission No.	Farm No.	IAV (M) cq-value	Age group	no	yes - regularly	yes - irregurlarly	Farm owner/ staff	Veterinarian	Family member of farm staff	Family member of veterinarian
1	228	1	131	95	neg	n.d	1	0	0	1	0	0	0
2	84	0	57	48	neg	n.d	0	1	0	1	0	0	0
3	530	1	112	86	neg	n.d	1	0	0	1	0	0	0
3	360	1	183	86	neg	n.d	1	0	0	1	0	0	0
4	232	0	6	6	neg	n.d	1	0	0	0	0	1	0
5	572	0	21	20	neg	n.d	1	0	0	1	0	0	0
6	262	1	124	37	neg	n.d	0	1	0	1	0	0	0
7	414	0	155	115	neg	n.d	0	0	1	0	1	0	0
8	590	0	56	47	neg	n.d	0	0	1	1	0	0	0
9	509	0	18	17	neg	n.d	1	0	0	0	0	1	0
10	500	0	19	18	neg	n.d	1	0	0	1	0	0	0
11	415	0	55	46	neg	n.d	0	0	1	1	0	0	0
12	347	1	183	86	neg	n.d	1	0	0	1	0	0	0
13	37	1	113	87	neg	n.d	1	0	0	1	0	0	0
13	34	0	146	108	neg	n.d	1	0	0	1	0	0	0
13	86	1	173	87	neg	n.d	1	0	0	1	0	0	0
13	474	0	195	87	neg	n.d	1	0	0	1	0	0	0
14	152	n.d.	30	28	neg	n.d	n.d.	n.d.	n.d.	n.d.	n.d.	n.d.	n.d.
15	63	1	185	130	neg	n.d	1	0	0	1	0	0	0
16	216	1	165	121	neg	n.d	1	0	0	1	0	0	0
17	377	1	176	125	neg	n.d	1	0	0	1	0	0	0
18	429	n.d.	85	68	neg	n.d	n.d.	n.d.	n.d.	n.d.	n.d.	n.d.	n.d.
19	127	n.d.	85	68	neg	n.d	n.d.	n.d.	n.d.	n.d.	n.d.	n.d.	n.d.
20	503	n.d.	141	105	neg	n.d	n.d.	n.d.	n.d.	n.d.	n.d.	n.d.	n.d.
21	28	n.d.	80	64	neg	n.d	n.d.	n.d.	n.d.	n.d.	n.d.	n.d.	n.d.
22	168	n.d.	49	41	neg	n.d	n.d.	n.d.	n.d.	n.d.	n.d.	n.d.	n.d.
23	166	n.d.	49	41	neg	n.d	n.d.	n.d.	n.d.	n.d.	n.d.	n.d.	n.d.
24	357	n.d.	148	109	neg	n.d	n.d.	n.d.	n.d.	n.d.	n.d.	n.d.	n.d.
25	419	n.d.	49	41	neg	n.d	n.d.	n.d.	n.d.	n.d.	n.d.	n.d.	n.d.
26	124	n.d.	159	99	neg	n.d	n.d.	n.d.	n.d.	n.d.	n.d.	n.d.	n.d.
27	402	n.d.	179	127	neg	n.d	n.d.	n.d.	n.d.	n.d.	n.d.	n.d.	n.d.
28	586	0	22	21	neg	n.d	n.d.	n.d.	n.d.	n.d.	n.d.	n.d.	n.d.
29	441	n.d.	43	34	neg	n.d	n.d.	n.d.	n.d.	n.d.	n.d.	n.d.	n.d.
30	324	n.d.	43	34	neg	n.d	n.d.	n.d.	n.d.	n.d.	n.d.	n.d.	n.d.
31	149	n.d.	44	40	neg	n.d	n.d.	n.d.	n.d.	n.d.	n.d.	n.d.	n.d.
32	447	n.d.	80	64	neg	n.d	n.d.	n.d.	n.d.	n.d.	n.d.	n.d.	n.d.
33	90	n.d.	93	74	neg	n.d	n.d.	n.d.	n.d.	n.d.	n.d.	n.d.	n.d.
34	305	n.d.	118	90	neg	n.d	n.d.	n.d.	n.d.	n.d.	n.d.	n.d.	n.d.
35	469	0	50	44	neg	n.d	n.d.	n.d.	n.d.	n.d.	n.d.	n.d.	n.d.
36	184	0	50	44	neg	n.d	n.d.	n.d.	n.d.	n.d.	n.d.	n.d.	n.d.
37	139	0	50	44	neg	n.d	n.d.	n.d.	n.d.	n.d.	n.d.	n.d.	n.d.
38	250	n.d.	3	3	neg	n.d	n.d.	n.d.	n.d.	n.d.	n.d.	n.d.	n.d.
39	79	n.d.	3	3	neg	n.d	n.d.	n.d.	n.d.	n.d.	n.d.	n.d.	n.d.
40	426	n.d.	164	120	neg	n.d	n.d.	n.d.	n.d.	n.d.	n.d.	n.d.	n.d.
41	459	0	157	116	neg	n.d	1	0	0	1	0	0	0
42	447	0	138	102	neg	n.d	1	0	0	1	0	0	0
43	558	0	13	13	neg	n.d	1	0	0	1	0	0	0
44	255	1	15	15	neg	n.d	n.d.	n.d.	n.d.	1	0	0	0
45	249	0	109	83	neg	n.d	1	0	0	1	0	0	0
46	61	1	188	132	neg	n.d	1	0	0	1	0	0	0
47	234	0	151	111	neg	n.d	0	0	1	1	0	0	0
48	18	0	22	21	neg	n.d	1	0	0	1	0	0	0
49	39	0	22	21	neg	n.d	1	0	0	0	1	0	0
50	428	0	64	40	neg	n.d	1	0	0	1	0	0	0
51	241	0	10	10	neg	n.d	1	0	0	0	0	1	0
52	499	1	174	86	neg	≤18-25	1	0	0	0	0	0	1
53	222	1	31	29	neg	≤18-25	1	0	0	0	0	1	0
54	574	0	70	39	neg	≤18-25	1	0	0	1	0	0	0
55	467	0	177	84	neg	≤18-25	1	0	0	0	0	1	0
56	316	0	1	1	neg	≤18-25	0	0	1	1	0	0	0
57	159	0	35	33	neg	≤18-25	1	0	0	1	0	0	0
57	220	0	51	33	neg	≤18-25	1	0	0	1	0	0	0
58	532	1	45	41	neg	≤18-25	1	0	0	1	0	0	0
59	277	0	163	119	neg	≤18-25	1	0	0	1	0	0	0
60	171	0	29	27	neg	≤18-25	1	0	0	1	0	0	0
61	154	1	61	52	neg	≤18-25	1	0	0	1	0	0	0
61	48	0	122	52	neg	≤18-25	1	0	0	1	0	0	0
62	110	1	145	107	neg	25-65	1	0	0	0	0	1	0
63	300	0	68	54	neg	25-65	0	0	1	1	0	0	0
63	217	0	97	54	neg	25-65	0	0	1	1	0	0	0
64	219	0	38	36	neg	25-65	1	0	0	1	0	0	0
65	279	0	126	94	neg	25-65	0	1	0	0	1	0	0
66	430	0	5	5	neg	25-65	0	0	1	1	0	0	0
67	349	0	100	79	neg	25-65	1	0	0	0	1	0	0
68	264	1	135	100	neg	25-65	1	0	0	0	0	1	0
69	401	0	73	29	neg	25-65	1	0	0	1	0	0	0
69	75	0	106	29	neg	25-65	1	0	0	1	0	0	0
70	173	0	4	4	neg	25-65	0	0	1	0	0	1	0
70	340	0	16	4	neg	25-65	0	0	1	0	0	1	0
70	435	0	23	4	neg	25-65	0	0	1	0	0	1	0
71	26	0	156	64	neg	25-65	0	1	0	0	1	0	0
72	216	0	153	113	neg	25-65	1	0	0	1	0	0	0
73	78	1	137	101	neg	25-65	1	0	0	0	0	1	0
74	220	1	79	63	neg	25-65	0	0	1	1	0	0	0
74	575	0	129	63	neg	25-65	0	0	1	1	0	0	0
75	97	0	5	5	neg	25-65	1	0	0	1	0	0	0
76	39	0	79	63	neg	25-65	1	0	0	1	0	0	0
76	198	1	129	63	neg	25-65	1	0	0	1	0	0	0
77	11	1	15	15	neg	25-65	1	0	0	1	0	0	0
77	271	0	100	75	neg	25-65	1	0	0	1	0	0	0
78	113	0	11	11	neg	25-65	1	0	0	1	0	0	0
79	349	1	39	37	neg	25-65	1	0	0	0	1	0	0
79	426	1	107	82	neg	25-65	1	0	0	0	1	0	0
79	145	0	119	91	neg	25-65	1	0	0	0	1	0	0
79	509	1	169	37	neg	25-65	1	0	0	0	1	0	0
80	215	0	52	45	neg	25-65	1	0	0	1	0	0	0
81	78	0	82	65	neg	25-65	0	1	0	0	0	1	0
82	486	1	144	72	neg	25-65	1	0	0	1	0	0	0
83	309	0	86	69	neg	25-65	1	0	0	0	0	1	0
84	266	0	4	4	neg	25-65	0	0	1	0	0	1	0
84	375	0	16	4	neg	25-65	0	0	1	0	0	1	0
84	71	0	23	4	neg	25-65	0	0	1	0	0	1	0
85	569	0	23	4	neg	25-65	0	0	1	0	1	0	0
86	49	1	2	2	neg	25-65	0	1	0	0	1	0	0
86	46	0	4	4	neg	25-65	0	1	0	0	1	0	0
86	165	0	34	4	neg	25-65	0	1	0	0	1	0	0
86	362	0	16	4	neg	25-65	0	1	0	0	1	0	0
86	356	0	23	4	neg	25-65	0	1	0	0	1	0	0
87	381	0	162	80	neg	25-65	1	0	0	0	0	1	0
88	34	0	20	19	neg	25-65	1	0	0	1	0	0	0
89	404	0	50	44	neg	25-65	n.d.	n.d.	n.d.	0	1	0	0
89	69	0	56	47	neg	25-65	n.d.	n.d.	n.d.	0	1	0	0
89	92	0	103	81	neg	25-65	n.d.	n.d.	n.d.	0	1	0	0
89	439	n.d.	141	105	neg	25-65	n.d.	n.d.	n.d.	0	1	0	0
90	450	0	45	41	neg	25-65	0	0	1	0	1	0	0
91	513	0	103	81	neg	25-65	1	0	0	1	0	0	0
92	480	1	38	36	neg	25-65	1	0	0	1	0	0	0
93	300	0	5	5	neg	25-65	0	0	1	1	0	0	0
94	460	0	82	65	neg	25-65	1	0	0	1	0	0	0
94	269	0	136	65	neg	25-65	1	0	0	1	0	0	0
95	338	0	150	96	neg	25-65	1	0	0	1	0	0	0
96	161	0	68	54	neg	25-65	0	1	0	1	0	0	0
97	2	0	79	63	neg	25-65	0	0	1	1	0	0	0
97	162	0	129	63	neg	25-65	0	0	1	1	0	0	0
98	64	1	72	57	neg	25-65	1	0	0	0	0	1	0
99	274	0	29	27	neg	25-65	0	0	0	0	1	0	0
99	394	0	40	28	neg	25-65	0	0	0	0	1	0	0
100	154	0	42	39	neg	25-65	1	0	0	1	0	0	0
100	300	0	108	39	neg	25-65	1	0	0	1	0	0	0
101	50	0	39	37	neg	25-65	0	1	0	1	0	0	0
101	551	0	160	118	neg	25-65	0	1	0	1	0	0	0
102	570	0	87	70	neg	25-65	0	1	0	1	0	0	0
102	98	0	120	70	neg	25-65	0	1	0	1	0	0	0
102	219	0	166	70	neg	25-65	0	1	0	1	0	0	0
102	450	0	189	70	neg	25-65	0	1	0	1	0	0	0
103	485	0	3	3	neg	25-65	0	0	1	1	0	0	0
104	323	0	33	31	neg	25-65	0	0	1	0	1	0	0
104	127	0	73	29	neg	25-65	0	0	1	0	1	0	0
105	434	0	34	32	neg	25-65	1	0	0	1	0	0	0
105	132	0	67	32	neg	25-65	1	0	0	1	0	0	0
105	434	0	91	32	neg	25-65	1	0	0	1	0	0	0
105	502	0	99	32	neg	25-65	1	0	0	1	0	0	0
105	88	1	115	32	neg	25-65	1	0	0	1	0	0	0
106	357	1	72	57	neg	25-65	1	0	0	0	0	1	0
107	422	0	79	63	neg	25-65	0	1	0	1	0	0	0
107	508	1	129	63	neg	25-65	0	1	0	1	0	0	0
108	343	0	79	63	neg	25-65	0	1	0	1	0	0	0
108	353	1	129	63	neg	25-65	0	1	0	1	0	0	0
109	585	0	41	38	neg	25-65	1	0	0	1	0	0	0
110	370	0	5	5	neg	25-65	1	0	0	1	0	0	0
111	233	0	74	58	neg	25-65	1	0	0	1	0	0	0
111	334	1	193	58	neg	25-65	1	0	0	1	0	0	0
112	110	0	2	2	neg	25-65	0	1	0	0	1	0	0
113	72	0	17	16	neg	25-65	1	0	0	1	0	0	0
114	68	0	50	44	neg	25-65	1	0	0	0	0	1	0
114	458	0	141	105	neg	25-65	1	0	0	0	0	1	0
115	34	0	33	31	neg	25-65	1	0	0	1	0	0	0
116	237	n.d.	75	59	neg	25-65	n.d.	n.d.	n.d.	n.d.	n.d.	n.d.	n.d.
117	158	1	59	50	neg	25-65	1	0	0	1	0	0	0
118	55	0	84	67	neg	25-65	1	0	0	1	0	0	0
119	28	0	32	30	neg	25-65	0	0	1	1	0	0	0
120	536	0	158	117	neg	25-65	0	1	0	0	1	0	0
121	362	0	66	52	neg	25-65	1	0	0	1	0	0	0
122	92	0	38	36	neg	25-65	1	0	0	1	0	0	0
123	520	0	79	63	neg	25-65	0	0	1	0	1	0	0
123	87	1	129	63	neg	25-65	0	0	1	0	1	0	0
124	555	0	76	60	neg	25-65	1	0	0	1	0	0	0
125	411	1	40	28	neg	25-65	0	1	0	1	0	0	0
125	288	0	30	28	neg	25-65	0	1	0	1	0	0	0
126	531	0	30	28	neg	25-65	0	1	0	1	0	0	0
127	60	0	7	7	neg	25-65	1	0	0	1	0	0	0
128	563	0	8	8	neg	25-65	1	0	0	0	1	0	0
128	475	0	111	85	neg	25-65	1	0	0	0	1	0	0
129	392	0	162	80	neg	25-65	1	0	0	0	0	1	0
130	11	0	163	119	neg	25-65	1	0	0	0	0	1	0
131	318	0	54	41	neg	25-65	0	1	0	1	0	0	0
131	573	0	62	41	neg	25-65	0	1	0	1	0	0	0
131	414	0	81	41	neg	25-65	0	1	0	1	0	0	0
131	221	0	147	41	neg	25-65	0	1	0	1	0	0	0
131	26	1	161	41	neg	25-65	0	1	0	1	0	0	0
131	157	0	182	41	neg	25-65	0	1	0	1	0	0	0
131	37	0	186	41	neg	25-65	0	1	0	1	0	0	0
132	498	0	68	54	neg	25-65	0	0	1	0	1	0	0
132	492	0	97	54	neg	25-65	0	0	1	0	1	0	0
133	396	0	126	94	neg	25-65	0	1	0	1	0	0	0
134	352	0	27	25	neg	25-65	1	0	0	1	0	0	0
135	290	0	31	33	neg	25-65	0	0	1	0	1	0	0
136	168	0	111	85	neg	25-65	1	0	0	1	0	0	0
137	162	0	74	58	neg	25-65	1	0	0	1	0	0	0
138	452	0	193	58	neg	25-65	1	0	0	1	0	0	0
139	427	1	2	2	neg	25-65	0	0	1	0	1	0	0
140	525	0	87	70	neg	25-65	1	0	0	0	1	0	0
140	350	0	120	70	neg	25-65	1	0	0	0	1	0	0
140	369	0	189	70	neg	25-65	1	0	0	0	1	0	0
141	119	0	2	2	neg	25-65	0	1	0	0	0	0	1
142	424	0	150	96	neg	25-65	0	1	0	0	1	0	0
143	84	0	36	34	neg	25-65	1	0	0	1	0	0	0
144	30	0	45	41	neg	25-65	0	0	1	1	0	0	0
144	21	0	54	41	neg	25-65	0	0	1	1	0	0	0
145	196	0	7	7	neg	25-65	1	0	0	1	0	0	0
146	224	n.d.	88	71	neg	25-65	n.d.	n.d.	n.d.	n.d.	n.d.	n.d.	n.d.
147	371	1	90	73	neg	25-65	1	0	0	1	0	0	0
148	291	0	35	33	neg	25-65	1	0	0	1	0	0	0
148	226	0	63	33	neg	25-65	1	0	0	1	0	0	0
149	411	0	180	128	neg	25-65	n.d.	n.d.	n.d.	1	0	0	0
150	449	0	125	49	neg	25-65	0	1	0	0	1	0	0
151	390	0	126	94	neg	25-65	1	0	0	1	0	0	0
152	92	0	94	75	neg	25-65	1	0	0	1	0	0	0
153	161	0	77	61	neg	25-65	0	1	0	1	0	0	0
154	533	1	140	104	neg	25-65	0	1	0	0	1	0	0
154	420	0	194	104	neg	25-65	0	1	0	0	1	0	0
155	123	0	178	126	neg	25-65	1	0	0	1	0	0	0
156	35	1	83	66	neg	25-65	0	0	1	1	0	0	0
157	267	0	61	52	neg	25-65	0	1	0	1	0	0	0
157	382	0	122	52	neg	25-65	0	1	0	1	0	0	0
158	95	1	105	41	neg	25-65	0	1	0	1	0	0	0
159	588	0	5	5	neg	25-65	0	1	0	1	0	0	0
160	413	0	86	69	neg	25-65	1	0	0	1	0	0	0
161	14	0	79	63	neg	25-65	1	0	0	1	0	0	0
161	120	0	129	63	neg	25-65	1	0	0	1	0	0	0
162	326	0	5	5	neg	25-65	0	1	0	1	0	0	0
163	269	1	12	12	neg	25-65	1	0	0	1	0	0	0
164	220	0	71	56	neg	25-65	0	1	0	1	0	0	0
164	593	0	172	56	neg	25-65	0	1	0	1	0	0	0
165	233	0	86	69	neg	25-65	0	0	1	0	1	0	0
166	497	0	47	43	neg	25-65	1	0	0	1	0	0	0
167	106	0	1	1	neg	25-65	1	0	0	1	0	0	0
168	519	0	45	41	neg	25-65	1	0	0	1	0	0	0
168	579	0	105	41	neg	25-65	1	0	0	1	0	0	0
169	156	0	79	63	neg	25-65	0	1	0	1	0	0	0
169	230	0	129	63	neg	25-65	0	1	0	1	0	0	0
170	196	0	33	31	neg	25-65	1	0	0	1	0	0	0
171	8	0	69	55	neg	25-65	1	0	0	1	0	0	0
172	343	1	114	88	neg	25-65	1	0	0	0	1	0	0
173	475	1	89	72	neg	25-65	1	0	0	0	1	0	0
173	15	1	143	106	neg	25-65	1	0	0	0	1	0	0
173	414	1	167	72	neg	25-65	1	0	0	0	1	0	0
173	128	1	187	131	neg	25-65	1	0	0	0	1	0	0
173	131	1	188	132	neg	25-65	1	0	0	0	1	0	0
174	41	0	29	27	neg	25-65	1	0	0	1	0	0	0
175	594	0	196	135	neg	25-65	0	1	0	0	0	1	0
176	78	0	68	54	neg	25-65	1	0	0	1	0	0	0
176	10	0	97	54	neg	25-65	1	0	0	1	0	0	0
177	555	1	110	84	neg	25-65	0	0	1	1	0	0	0
177	60	0	142	84	neg	25-65	0	0	1	1	0	0	0
177	162	0	162	84	neg	25-65	0	0	1	1	0	0	0
178	11	0	73	29	neg	25-65	1	0	0	1	0	0	0
179	565	n.d.	75	59	neg	25-65	n.d.	n.d.	n.d.	n.d.	n.d.	n.d.	n.d.
180	378	1	152	112	neg	25-65	1	0	0	1	0	0	0
181	187	0	71	56	neg	25-65	0	0	1	1	0	0	0
181	370	1	172	56	neg	25-65	0	0	1	1	0	0	0
182	341	0	37	35	neg	25-65	1	0	0	1	0	0	0
183	479	1	137	101	neg	25-65	1	0	0	0	0	1	0
184	519	0	30	28	neg	25-65	0	1	0	1	0	0	0
185	329	0	2	2	neg	25-65	0	0	1	0	1	0	0
186	304	0	49	41	neg	25-65	0	0	1	1	0	0	0
186	578	0	81	41	neg	25-65	0	0	1	1	0	0	0
187	479	0	3	3	neg	25-65	1	0	0	1	0	0	0
188	488	0	190	133	neg	25-65	1	0	0	0	0	1	0
189	365	0	168	122	neg	25-65	1	0	0	1	0	0	0
190	313	0	3	3	neg	25-65	1	0	0	1	0	0	0
191	147	0	149	110	neg	25-65	0	0	1	1	0	0	0
192	313	1	117	89	neg	25-65	1	0	0	1	0	0	0
193	183	0	72	57	neg	25-65	1	0	0	1	0	0	0
194	418	0	29	27	neg	25-65	1	0	0	0	1	0	0
195	384	0	2	2	neg	25-65	0	0	1	0	1	0	0
196	260	0	43	42	neg	25-65	1	0	0	1	0	0	0
196	128	0	46	42	neg	25-65	1	0	0	1	0	0	0
196	527	0	62	42	neg	25-65	1	0	0	1	0	0	0
197	349	0	175	124	neg	25-65	0	1	0	0	0	1	0
198	312	0	45	41	neg	25-65	0	1	0	1	0	0	0
198	270	1	54	41	neg	25-65	0	1	0	1	0	0	0
198	538	1	62	41	neg	25-65	0	1	0	1	0	0	0
198	223	0	81	41	neg	25-65	0	1	0	1	0	0	0
198	516	0	147	41	neg	25-65	0	1	0	1	0	0	0
198	255	0	161	41	neg	25-65	0	1	0	1	0	0	0
198	86	1	182	41	neg	25-65	0	1	0	1	0	0	0
198	21	1	186	41	neg	25-65	0	1	0	1	0	0	0
199	158	0	54	41	neg	25-65	0	1	0	1	0	0	0
199	9	0	62	41	neg	25-65	0	1	0	1	0	0	0
199	507	0	81	41	neg	25-65	0	1	0	1	0	0	0
199	106	0	105	41	neg	25-65	0	1	0	1	0	0	0
199	173	0	147	41	neg	25-65	0	1	0	1	0	0	0
199	46	0	161	41	neg	25-65	0	1	0	1	0	0	0
199	12	0	182	41	neg	25-65	0	1	0	1	0	0	0
199	435	0	186	41	neg	25-65	0	1	0	1	0	0	0
200	159	0	9	9	neg	25-65	1	0	0	0	0	1	0
201	185	0	42	39	neg	25-65	1	0	0	1	0	0	0
201	73	0	70	39	neg	25-65	1	0	0	1	0	0	0
201	337	0	108	39	neg	25-65	1	0	0	1	0	0	0
201	295	0	181	39	neg	25-65	1	0	0	1	0	0	0
202	599	0	29	27	neg	25-65	1	0	0	1	0	0	0
203	482	0	86	69	neg	25-65	0	1	0	0	0	1	0
204	598	0	5	5	neg	25-65	0	0	1	1	0	0	0
205	523	0	4	4	neg	25-65	0	1	0	0	0	1	0
205	348	0	16	4	neg	25-65	0	1	0	0	0	1	0
205	538	0	23	4	neg	25-65	0	1	0	0	0	1	0
206	30	1	90	73	neg	25-65	0	1	0	0	1	0	0
207	345	0	33	31	neg	25-65	0	1	0	1	0	0	0
208	586	0	3	3	neg	25-65	1	0	0	1	0	0	0
209	116	0	5	5	neg	25-65	0	1	0	1	0	0	0
210	383	1	72	57	neg	25-65	1	0	0	0	0	1	0
211	45	1	131	96	neg	25-65	0	0	1	0	0	1	0
211	107	0	150	96	neg	25-65	0	0	1	0	0	1	0
212	304	0	42	39	neg	25-65	1	0	0	1	0	0	0
212	191	0	70	39	neg	25-65	1	0	0	1	0	0	0
212	585	0	108	39	neg	25-65	1	0	0	1	0	0	0
212	427	0	181	39	neg	25-65	1	0	0	1	0	0	0
213	501	0	39	37	neg	25-65	0	1	0	1	0	0	0
214	177	0	20	19	neg	25-65	0	0	1	1	0	0	0
215	110	0	68	54	neg	25-65	0	1	0	1	0	0	0
215	596	0	97	54	neg	25-65	0	1	0	1	0	0	0
216	446	0	86	69	neg	25-65	0	0	1	1	0	0	0
217	588	0	11	11	neg	25-65	0	1	0	1	0	0	0
218	489	1	132	97	neg	25-65	0	1	0	1	0	0	0
219	353	1	72	57	neg	25-65	0	1	0	1	0	0	0
220	515	1	131	96	neg	25-65	0	1	0	1	0	0	0
220	575	0	150	96	neg	25-65	0	1	0	1	0	0	0
221	355	0	34	32	neg	25-65	0	1	0	1	0	0	0
221	514	0	67	32	neg	25-65	0	1	0	1	0	0	0
221	311	0	91	32	neg	25-65	0	1	0	1	0	0	0
221	550	0	99	32	neg	25-65	0	1	0	1	0	0	0
221	400	0	115	32	neg	25-65	0	1	0	1	0	0	0
222	508	1	59	50	neg	25-65	1	0	0	0	0	1	0
223	561	1	171	93	neg	≥65	0	1	0	1	0	0	0
223	119	1	123	93	neg	≥65	0	1	0	1	0	0	0
224	543	0	3	3	neg	≥65	0	1	0	1	0	0	0
225	27	0	78	62	neg	≥65	1	0	0	1	0	0	0
226	54	0	162	80	neg	≥65	1	0	0	0	0	1	0
