# Supplementary material for: High serological barriers may contribute to restricted Influenza-A-virus transmission between pigs and humans
Source: One Health. 2025 Oct 14;21:101214. doi: 10.1016/j.onehlt.2025.101214 (PMC12555762; doi:10.1016/j.onehlt.2025.101214)
Supplement: Supplementary Table S3 — Comparison of relevant mutations in the genome of MWP/21, swine-MWP/21, and NRW/22 generated by Flusurver (http://flusurver.bii.a-star.edu.sg). [file mmc4.csv]

A.
Query	Mutation	MWP/21	sw-MWP/21	NRW/22
HA	A152S	1	1	0
HA	S173N	1	1	1
M2	L26I	1	1	0
M3	V27A	1	1	0
M4	S31N	1	0	1
NS1	Q218stop	1	1	0
PB2	D701N	1	1	1
B.
Segment	NA	NA	NP	NS1	NS1	PA	PB1	PB2	M2
Position	440	442	377	155	210	448	907	107	82
MWP/21	G	I	I	V	G	S	K/E	D	N
sw-MWP/21	R/G	S	V	A	R/G	A	K	N	S
