# Supplementary material for: High serological barriers may contribute to restricted Influenza-A-virus transmission between pigs and humans
Source: One Health. 2025 Oct 14;21:101214. doi: 10.1016/j.onehlt.2025.101214 (PMC12555762; doi:10.1016/j.onehlt.2025.101214)
Supplement: Supplementary Table S4 — Accession number (EPI_ISL) of sequences analyzed in the frame of this study. [file mmc5.csv]

Sequence	EPI_ISL
A/swine/Germany/2021AI04886/2021	EPI_ISL_17646293
A/swine/Germany/2021AI07432/2021	EPI_ISL_18976618
A/swine/Germany/2021AI07752/2021	EPI_ISL_18976630
A/swine/Germany/2021AI07753/2021	EPI_ISL_18976637
A/swine/Germany/2023AI00053/2023	EPI_ISL_18977693
A/swine/Germany/2023AI01147/2023	EPI_ISL_18977691
A/swine/Germany/2023AI01770/2023	EPI_ISL_18977692
A/swine/Germany/2023AI02202/2023	EPI_ISL_18977733
A/swine/Germany/2023AI02495/2023	EPI_ISL_18977734
A/swine/Germany/2021AI08924/2021	EPI_ISL_18976652
A/swine/Germany/2023AI02004/2023	EPI_ISL_18977783
A/swine/Germany/2023AI02948/2023	EPI_ISL_18977863
A/swine/Germany/2023AI04188/2023	EPI_ISL_18977864
A/swine/Germany/2023AI04468/2023	EPI_ISL_18977865
A/swine/Germany/2023AI03151/2023	EPI_ISL_18977866
A/Mecklenburg-Vorpommern/1-A/2021	EPI_ISL_2434153
A/swine/Germany/2021AI04532/2021	EPI_ISL_17646374
A/swine/Germany/2022AI03384/2022	EPI_ISL_17646326
A/swine/Germany/2022AI03549/2022	EPI_ISL_17646319
A/swine/Germany/2022AI04016/2022	EPI_ISL_17646318
A/swine/Germany/2022AI04024/2022	EPI_ISL_17646316
A/swine/Germany/2023AI00445/2023	EPI_ISL_18977787
A/swine/Germany/2023AI00852/2023	EPI_ISL_18977785
A/swine/Germany/2023AI00878/2023	EPI_ISL_18977786
A/swine/Germany/2023AI01926/2023	EPI_ISL_18979179
A/swine/Germany/2023AI02208/2023	EPI_ISL_18978822
A/swine/Germany/2023AI03178/2023	EPI_ISL_18979188
A/swine/Germany/2023AI04322/2023	EPI_ISL_18978823
A/swine/Germany/2023AI04571/2023	EPI_ISL_18979574
A/swine/Germany/2023AI04598/2023	EPI_ISL_18979573
A/swine/Germany/2023AI04934/2023	EPI_ISL_18979756
A/swine/Germany/2023AI05149/2023	EPI_ISL_18979760
A/Nordrhein-Westfalen/8/2022	EPI_ISL_12589314
A/swine/Germany/2021AI08119/2021	EPI_ISL_18976644
A/swine/Germany/2022AI03757/2022	EPI_ISL_18979757
A/swine/Germany/2023AI00760/2023	EPI_ISL_18979758
A/swine/Germany/2023AI02871/2023	EPI_ISL_18979759
A/swine/Germany/2023AI05612/2023	EPI_ISL_18979761
A/swine/Germany/2023AI03749/2023	EPI_ISL_18979762
A/swine/Germany/2023AI03235/2023	EPI_ISL_18979763
A/swine/Germany/2023AI03222/2022	EPI_ISL_18979764
A/swine/Germany/2023AI02557/2023	EPI_ISL_18979765
A/swine/Germany/2023AI01436/2023	EPI_ISL_17646297
A/swine/Germany/2023AI01443/2023	EPI_ISL_17646296
A/swine/Germany/2022AI05247/2022	EPI_ISL_17646237
A/swine/Germany/2023AI01456/2023	EPI_ISL_17646301
A/swine/Germany/2023AI01459/2023	EPI_ISL_17646300
A/swine/Germany/2023AI01626/2023	EPI_ISL_17646299
A/swine/Germany/2023AI01627/2023	EPI_ISL_17646298
A/swine/Germany/2021AI08854/2021	EPI_ISL_17646282
A/swine/Germany/2022AI03758/2022	EPI_ISL_17646243
A/swine/Germany/2022AI01629/2022	EPI_ISL_17646263
A/swine/Germany/2022AI02262/2022	EPI_ISL_17646260
A/swine/Germany/2022AI02265/2022	EPI_ISL_17646259
A/swine/Germany/2022AI01630/2022	EPI_ISL_17646262
A/swine/Germany/2021AI08934/2021	EPI_ISL_17646281
A/swine/Germany/2022AI03601/2022	EPI_ISL_17646246
A/swine/Germany/2021AI08715/2021	EPI_ISL_17646284
