# Supplementary material for: High serological barriers may contribute to restricted Influenza-A-virus transmission between pigs and humans
Source: One Health. 2025 Oct 14;21:101214. doi: 10.1016/j.onehlt.2025.101214 (PMC12555762; doi:10.1016/j.onehlt.2025.101214)
Supplement: Supplementary Table S5 — Amino acids on positions in the nucleoprotein (NP) sequence associated with MxA resistance and BTN3A3 resistance of selected swIAV NP sequences. [file mmc6.csv]

Name	Genotype	48	52	53	98	99	100	283	313
A/swine/Germany/2023AI04934/2023	av	Q	E	E	K	K	R	L	F
A/swine/Germany/2023AI03151/2023	av	Q	E	E	K	K	R	L	F
A/swine/Germany/2023AI04571/2023	av	Q	E	E	K	K	R	L	F
A/swine/Germany/2023AI02208/2023	av	Q	E	E	K	K	R	L	F
A/swine/Germany/2023AI00852/2023	av	Q	E	E	K	K	R	L	F
A/swine/Germany/2023AI01926/2023	av	Q	E	E	K	R	R	L	F
A/swine/Germany/2023AI00878/2023	av	Q	E	E	K	K	R	L	F
A/swine/Germany/2023AI00445/2023	av	Q	E	E	K	K	R	L	F
A/swine/Germany/2023AI04468/2023	av	Q	E	E	K	K	R	L	F
A/swine/Germany/2023AI02948/2023	av	Q	E	E	K	K	R	L	F
A/swine/Germany/2023AI04188/2023	av	Q	E	E	K	K	R	L	F
A/swine/Germany/2023AI03749/2023	av	Q	E	E	K	K	R	L	F
A/swine/Germany/2023AI02004/2023	av	K/Q	E	E	K	K	R	L	F
A/swine/Germany/2023AI04598/2023	av	K	E	E	K	K	R	L	F
A/swine/Germany/2023AI03178/2023	av	K	E	E	X	K/R	R	L	F
A/swine/Germany/2023AI04322/2023	av	K	E	E	R	R	R	L	F
A/swine/Germany/2023AI01147/2023	pdm	K	E	E	R	R	R	L	X
A/swine/Germany/2023AI00760/2023	av	Q	E	E	K	K	R	L	F
A/swine/Germany/2022AI03758/2022	av	Q	E	E	K	K	R	L	F
A/swine/Germany/2023AI05612/2022	pdm	K	E	E	R	R	I	L	F
A/swine/Germany/2023AI03235/2023	pdm	K	E	E	R	R	T	L	F
A/swine/Germany/2023AI03222/2022	pdm	K	E	E	R	R	T	L	V
A/swine/Germany/2023AI02202/2023	pdm	K	E	E	R	R	I	L	V
A/swine/Germany/2023AI02871/2023	pdm	K	E	E	R	R	I	L	V
A/swine/Germany/2023AI02495/2023	pdm	K	E	D	R	R	I	L	V
A/swine/Germany/2023AI02557/2023	pdm	K	H	E	R	R	V	P	V
A/swine/Germany/2023AI01436/2023	av	Q	E	E	K	K	R	L	V
A/swine/Germany/2023AI01443/2023	av	Q	E	E	K	K	R	L	Y
A/swine/Germany/2021AI08934/2021	av	Q	E	E	K	K	R	L	Y
A/swine/Germany/2021AI08854/2021	av	Q	E	E	K	K	R	L	Y
A/swine/Germany/2022AI05247/2022	av	Q	E	E	K	K	R	L	Y
A/swine/Germany/2023AI01456/2023	av	Q	E	E	K	K	R	L	Y
A/swine/Germany/2023AI01459/2023	av	Q	E	E	K	K	R	L	Y
A/swine/Germany/2023AI01626/2023	av	Q	E	E	K	K	R	L	Y
A/swine/Germany/2023AI01627/2023	pdm	Q	E	E	K	K	R	L	Y
A/swine/Germany/2022AI01629/2022	pdm	Q	E	E	K	K	R	L	Y
A/swine/Germany/2022AI02262/2022	pdm	K	E	E	R	R	I	L	Y
A/swine/Germany/2022AI02265/2022	av	K	E	E	R	R	I	L	Y
A/swine/Germany/2022AI03601/2022	av	K	E	E	R	R	I	L	Y
A/swine/Germany/2021AI08715/2021	pdm	K	E	E	R	R	M	L	Y
MWP/21	av	Q	E	E	K	K	R	L	V
swine-MWP/21	av	Q	E	E	K	K	R	L	V
NRW	av	Q	E	E	K	K	R	L	V
